# Supplementary material for: (E)-4-Chloro-N′-(2-chloro­benzyl­idene)benzohydrazide
Source: Acta Crystallogr Sect E Struct Rep Online. 2009 Sep 9;65(Pt 10):o2384. doi: 10.1107/S1600536809035739 (PMC2970258; doi:10.1107/S1600536809035739)
Supplement: Supplementary file 2 [file e-65-o2384-Isup2.hkl]

# 
# h,k,l, Fc-squared, Fo-squared, sigma(Fo-squared) and status flag 
# 
data_I
_shelx_title ' P21c in P2(1)/c' 
_shelx_refln_list_code          4 
_shelx_F_calc_maximum      242.63 
_exptl_crystal_F_000       600.00 
_reflns_d_resolution_high  0.7828 
 
loop_ 
 _symmetry_equiv_pos_as_xyz 
 'x, y, z' 
 '-x, y+1/2, -z+1/2' 
 '-x, -y, -z' 
 'x, -y-1/2, z-1/2' 
 
_cell_length_a    10.9140 
_cell_length_b    13.3253 
_cell_length_c     9.1281 
_cell_angle_alpha  90.000 
_cell_angle_beta   96.165 
_cell_angle_gamma  90.000 
 
_shelx_F_squared_multiplier     1.000 
 
loop_ 
 _refln_index_h 
 _refln_index_k 
 _refln_index_l 
 _refln_F_squared_calc 
 _refln_F_squared_meas 
 _refln_F_squared_sigma 
 _refln_observed_status 
   1   0   0      287.70      297.65      4.41 o 
   2   0   0     4798.74     4933.27     51.81 o 
   3   0   0        0.23        0.11      0.92 o 
   4   0   0     1437.74     1353.39     14.41 o 
   5   0   0      582.76      574.45     10.75 o 
   6   0   0      639.99      618.21     10.11 o 
   7   0   0       92.62      107.16      4.63 o 
   8   0   0        1.61        0.50      5.24 o 
   9   0   0       52.08       61.83      4.63 o 
  10   0   0      118.23      120.16      9.37 o 
  11   0   0        0.16        1.10      4.96 o 
  12   0   0        0.85       -0.55      4.41 o 
  13   0   0        0.26        3.31      6.06 o 
   1   1   0      451.05      476.71      9.65 o 
   2   1   0      129.15      136.41      2.24 o 
   3   1   0     8830.82     8920.39     46.29 o 
   4   1   0      543.02      558.82      9.07 o 
   5   1   0      674.83      677.91      7.07 o 
   6   1   0      243.85      236.96      5.17 o 
   7   1   0       89.95       85.59      3.12 o 
   8   1   0      155.25      150.96      4.91 o 
   9   1   0      200.59      205.27      5.21 o 
  10   1   0       90.00       88.82      7.00 o 
  11   1   0        0.67       -4.96      4.13 o 
  12   1   0        4.73        1.65      3.69 o 
  13   1   0        0.07       -1.38      3.90 o 
   0   2   0      637.40      612.94      8.82 o 
   1   2   0       73.07       78.79      5.79 o 
   2   2   0      738.11      719.98      6.62 o 
   3   2   0     1373.46     1372.32     11.03 o 
   4   2   0     3870.89     3997.75     23.54 o 
   5   2   0       62.81       68.25      2.38 o 
   6   2   0      498.17      502.48      6.58 o 
   7   2   0        7.92        8.37      1.56 o 
   8   2   0       36.56       33.88      2.50 o 
   9   2   0       33.01       42.27      3.36 o 
  10   2   0       22.46       28.36      3.36 o 
  11   2   0      107.57      111.07      6.98 o 
  12   2   0       19.93        7.17      5.79 o 
  13   2   0        0.47       -1.76      4.08 o 
   1   3   0     1998.89     1892.43     11.54 o 
   2   3   0       60.82       76.59      2.18 o 
   3   3   0     2026.31     1926.03     14.62 o 
   4   3   0       83.33      104.97      2.86 o 
   5   3   0      652.79      629.42      6.91 o 
   6   3   0       98.40      113.74      3.24 o 
   7   3   0      502.47      499.22      7.09 o 
   8   3   0       13.58       19.42      2.03 o 
   9   3   0      301.83      302.24     13.60 o 
  10   3   0       38.74       38.57      3.79 o 
  11   3   0        6.10        2.03      8.54 o 
  12   3   0       21.17       21.06      5.02 o 
  13   3   0        3.20        1.65      6.06 o 
   0   4   0     6827.92     6582.04     50.05 o 
   1   4   0      570.67      593.28      4.45 o 
   2   4   0     1946.37     1960.43     12.83 o 
   3   4   0       64.92       60.05      1.65 o 
   4   4   0      821.99      848.29      8.14 o 
   5   4   0      424.12      411.00      5.58 o 
   6   4   0       67.50       68.58      3.97 o 
   7   4   0       89.67       84.65      3.17 o 
   8   4   0       70.80       84.66      4.19 o 
   9   4   0        7.37        8.07      2.39 o 
  10   4   0        7.28        7.83      2.57 o 
  11   4   0       56.50       54.73      5.10 o 
  12   4   0        6.48       -2.76      5.51 o 
  13   4   0        1.01        6.61      6.61 o 
   1   5   0      577.33      513.21      4.67 o 
   2   5   0      127.35      140.38      4.14 o 
   3   5   0       72.04       80.26      2.19 o 
   4   5   0      721.70      676.05      9.29 o 
   5   5   0     1633.06     1573.64     13.00 o 
   6   5   0        0.85        0.17      1.19 o 
   7   5   0       34.45       31.61      2.22 o 
   8   5   0      482.64      484.56      9.27 o 
   9   5   0      148.35      144.41      5.68 o 
  10   5   0       38.18       39.94      4.22 o 
  11   5   0       31.46       35.55      6.61 o 
  12   5   0       23.79       41.34      8.82 o 
  13   5   0        4.31       15.98      7.72 o 
   0   6   0     2805.74     2752.29     20.65 o 
   1   6   0      111.87       90.73      1.97 o 
   2   6   0      429.59      423.53      5.32 o 
   3   6   0      581.22      616.01      8.53 o 
   4   6   0      634.57      625.15      9.55 o 
   5   6   0     1222.03     1302.87     18.12 o 
   6   6   0      296.08      329.76      4.96 o 
   7   6   0      162.30      172.73      5.47 o 
   8   6   0      207.27      207.24      6.37 o 
   9   6   0        2.45        6.60      2.47 o 
  10   6   0        9.95        5.08      3.44 o 
  11   6   0       39.98       41.90      5.56 o 
  12   6   0       74.20       82.58      7.14 o 
   1   7   0      395.31      386.18      4.24 o 
   2   7   0      244.72      262.72      4.44 o 
   3   7   0     1999.13     1954.54     14.70 o 
   4   7   0       13.68        7.14      1.34 o 
   5   7   0       23.81       24.97      1.62 o 
   6   7   0      124.37      129.16      3.84 o 
   7   7   0      237.00      247.48      6.76 o 
   8   7   0      244.76      250.21      7.09 o 
   9   7   0       12.48       12.79      3.57 o 
  10   7   0       14.29       19.33     14.61 o 
  11   7   0        6.02        8.74      3.84 o 
  12   7   0        0.31        4.53      3.57 o 
   0   8   0        2.04        2.65      1.13 o 
   1   8   0      274.31      268.08      5.60 o 
   2   8   0     2235.68     2183.46     16.35 o 
   3   8   0        2.65        6.40      1.51 o 
   4   8   0       51.85       45.17      3.50 o 
   5   8   0        7.53        8.56      1.42 o 
   6   8   0       50.47       56.95      3.68 o 
   7   8   0      248.29      255.79     10.13 o 
   8   8   0      263.95      279.46     13.23 o 
   9   8   0        0.07        7.10      3.86 o 
  10   8   0       34.76       27.56      5.24 o 
  11   8   0      126.78      143.25     15.98 o 
  12   8   0        7.36       15.24      4.37 o 
   1   9   0       57.54       62.91      2.34 o 
   2   9   0       91.95       90.82      3.98 o 
   3   9   0     1431.50     1387.59     12.67 o 
   4   9   0       54.03       53.54      3.14 o 
   5   9   0       83.44       84.55      3.86 o 
   6   9   0        3.56        3.57      2.18 o 
   7   9   0       23.32       23.46      4.08 o 
   8   9   0       29.33       24.25      4.08 o 
   9   9   0        2.08        5.29      3.30 o 
  10   9   0        9.80        8.48      6.06 o 
  11   9   0        3.11        5.70      3.86 o 
   0  10   0      175.24      171.75      4.99 o 
   1  10   0       10.40       12.08      1.45 o 
   2  10   0       13.25       11.93      1.67 o 
   3  10   0      109.67      104.54      3.79 o 
   4  10   0     1280.74     1271.77     18.15 o 
   5  10   0       34.01       33.41      6.34 o 
   6  10   0       56.03       66.42     14.88 o 
   7  10   0        4.31        1.27      2.51 o 
   8  10   0        8.39       16.84      3.90 o 
   9  10   0        0.07        4.41      3.12 o 
  10  10   0        8.43        5.45      3.44 o 
  11  10   0        6.82        6.04      3.84 o 
   1  11   0      865.74      857.92      9.22 o 
   2  11   0      427.97      441.67      8.67 o 
   3  11   0     1737.50     1785.84     21.29 o 
   4  11   0        0.23       -1.92      1.53 o 
   5  11   0        6.48        4.08      2.90 o 
   6  11   0        0.98        4.69      2.73 o 
   7  11   0       48.30       36.96      5.07 o 
   8  11   0        0.01        2.06      2.90 o 
   9  11   0        3.44        0.63      5.24 o 
  10  11   0        1.36        5.79      4.69 o 
   0  12   0     2127.95     2162.27     26.31 o 
   1  12   0       39.66       40.69      3.15 o 
   2  12   0       45.04       45.37      3.65 o 
   3  12   0        4.92       10.87      2.43 o 
   4  12   0        9.86       10.44      3.30 o 
   5  12   0       41.82       41.35      5.07 o 
   6  12   0      103.56       99.11      9.37 o 
   7  12   0        9.37        9.68      4.69 o 
   8  12   0       57.74       62.67      6.35 o 
   9  12   0        3.08        6.06      3.51 o 
   1  13   0      424.70      410.63      7.58 o 
   2  13   0        2.97        2.44      2.10 o 
   3  13   0      647.25      667.17     12.06 o 
   4  13   0        3.07        6.29      3.86 o 
   5  13   0       42.04       40.11      5.25 o 
   6  13   0      142.58      158.51      8.37 o 
   7  13   0      139.63      144.88      8.94 o 
   8  13   0       13.58        9.57      3.69 o 
   0  14   0      146.99      157.51      7.37 o 
   1  14   0       73.53       83.18      4.77 o 
   2  14   0        0.12       -0.24      1.67 o 
   3  14   0       24.19       27.19      6.34 o 
   4  14   0       13.05       13.29      3.90 o 
   5  14   0        2.24        3.31      4.41 o 
   6  14   0       35.44       21.47      4.86 o 
   7  14   0        9.42       10.20      3.90 o 
   1  15   0       38.48       44.41      4.34 o 
   2  15   0       24.76       28.23      4.96 o 
   3  15   0       12.22       17.87      4.88 o 
   4  15   0       35.60       37.28      5.64 o 
   5  15   0       39.16       43.24      7.17 o 
   6  15   0        9.05       15.84      4.47 o 
   0  16   0       43.89       44.52      8.27 o 
   1  16   0       33.27       39.43      4.24 o 
   2  16   0       15.85       16.03      4.08 o 
   3  16   0       12.25       18.54      4.47 o 
   4  16   0       21.97       21.35      3.80 o 
 -13   1   1        0.53       -2.76      3.90 o 
 -12   1   1        0.33       -2.08      3.86 o 
 -11   1   1        3.48        2.82      3.58 o 
 -10   1   1       42.44       42.57      4.68 o 
  -9   1   1        5.53        7.17      2.10 o 
  -8   1   1       19.84       20.77      2.10 o 
  -7   1   1      133.85      122.29      3.40 o 
  -6   1   1      343.46      337.24      5.04 o 
  -5   1   1      595.47      593.88      6.22 o 
  -4   1   1      174.72      158.66      2.94 o 
  -3   1   1    58869.52    54074.39    514.35 o 
  -2   1   1      667.67      659.37     10.42 o 
  -1   1   1      226.47      233.25      4.40 o 
   0   1   1     1637.41     1684.66     17.64 o 
   1   1   1     6715.09     6788.61     70.00 o 
   2   1   1     1047.10     1029.19     10.91 o 
   3   1   1       93.29       89.60      2.18 o 
   4   1   1       10.86       11.70      1.15 o 
   5   1   1      428.97      446.03      9.23 o 
   6   1   1       23.38       20.59      2.78 o 
   7   1   1      243.41      250.38      5.08 o 
   8   1   1       79.40       86.93      3.85 o 
   9   1   1        1.21        4.75      1.78 o 
  10   1   1        8.41       11.55      2.67 o 
  11   1   1        3.45       -3.02      4.41 o 
  12   1   1        5.26        3.49      4.08 o 
  13   1   1        0.23        0.00      5.51 o 
 -13   2   1        3.60       -1.68      4.08 o 
 -12   2   1       56.91       60.53      6.42 o 
 -11   2   1        0.56       -1.65      3.12 o 
 -10   2   1        0.71       -2.83      2.65 o 
  -9   2   1      150.80      156.03      5.47 o 
  -8   2   1       73.88       74.29      5.62 o 
  -7   2   1      190.99      187.98      4.18 o 
  -6   2   1      878.47      873.10     10.74 o 
  -5   2   1      244.26      217.40      3.67 o 
  -4   2   1      577.44      638.66      5.96 o 
  -3   2   1       59.66       60.70      1.81 o 
  -2   2   1     4715.02     4632.61     29.45 o 
  -1   2   1     2899.89     2815.61     18.12 o 
   0   2   1     2856.81     2919.58     18.87 o 
   1   2   1     3761.10     3894.80     21.56 o 
   2   2   1     7816.10     7687.47     67.39 o 
   3   2   1      473.17      504.14      5.27 o 
   4   2   1        4.69        7.21      1.10 o 
   5   2   1     2316.78     2267.62     27.28 o 
   6   2   1     1561.64     1535.53     13.07 o 
   7   2   1     1270.35     1287.87     13.21 o 
   8   2   1       16.11       18.97      2.27 o 
   9   2   1      170.43      171.92      5.03 o 
  10   2   1       21.59       25.28      4.40 o 
  11   2   1       74.85       84.24      5.17 o 
  12   2   1        5.90        5.51      6.06 o 
  13   2   1        2.26        0.55      6.06 o 
 -13   3   1        5.93        4.24      4.47 o 
 -12   3   1       10.08       12.63      4.47 o 
 -11   3   1       30.39       22.73      4.63 o 
 -10   3   1        5.85        2.29      2.11 o 
  -9   3   1       77.92       88.56      4.51 o 
  -8   3   1        9.38       16.91      2.39 o 
  -7   3   1     1808.32     1868.64     14.97 o 
  -6   3   1       73.21       79.86      2.68 o 
  -5   3   1      468.49      469.18      5.57 o 
  -4   3   1     1511.52     1476.34     10.86 o 
  -3   3   1     7365.78     7133.22     38.35 o 
  -2   3   1       62.98       59.78      1.23 o 
  -1   3   1      746.75      776.71      6.62 o 
   0   3   1     3509.06     3403.82     35.10 o 
   1   3   1     2339.73     2296.75     14.30 o 
   2   3   1      212.07      187.48      4.40 o 
   3   3   1      391.29      373.07      5.18 o 
   4   3   1       12.97       15.47      1.59 o 
   5   3   1       21.37       24.58      1.97 o 
   6   3   1       17.89       14.11      1.71 o 
   7   3   1      242.65      236.28      5.07 o 
   8   3   1      475.77      487.26      8.27 o 
   9   3   1      314.41      319.81      7.90 o 
  10   3   1        9.80        9.85      2.62 o 
  11   3   1       63.79       79.33      6.42 o 
  12   3   1       25.54       33.62      8.27 o 
  13   3   1        6.78        9.92      6.61 o 
 -13   4   1        0.35        1.65      4.41 o 
 -12   4   1        2.12       -4.69      3.51 o 
 -11   4   1       53.19       47.18      5.79 o 
 -10   4   1      251.10      255.02      8.79 o 
  -9   4   1       36.77       44.01      5.18 o 
  -8   4   1       61.66       62.76      4.95 o 
  -7   4   1       24.44       22.89      2.51 o 
  -6   4   1     1003.45      947.59      9.34 o 
  -5   4   1        3.81        6.71      1.19 o 
  -4   4   1      181.21      190.92      4.69 o 
  -3   4   1       53.98       57.39      2.23 o 
  -2   4   1        0.71        0.58      0.40 o 
  -1   4   1        1.13        5.51      0.72 o 
   0   4   1     3865.18     3934.14     18.36 o 
   1   4   1     2987.49     2891.03     17.82 o 
   2   4   1     1322.66     1271.69     11.99 o 
   3   4   1      481.12      453.35      6.69 o 
   4   4   1      422.91      432.39      5.64 o 
   5   4   1     2487.86     2584.38     18.38 o 
   6   4   1        1.77        0.33      1.05 o 
   7   4   1       65.14       68.75      2.98 o 
   8   4   1       68.90       74.57      3.40 o 
   9   4   1        0.71       -0.22      1.90 o 
  10   4   1        7.70       10.72      3.44 o 
  11   4   1        8.44       11.72      3.69 o 
  12   4   1       99.64      104.77      7.68 o 
  13   4   1        0.79       -7.44      4.96 o 
 -13   5   1        3.61        1.10      6.61 o 
 -12   5   1        6.38        8.27      4.29 o 
 -11   5   1       19.28       20.57      3.55 o 
 -10   5   1       19.91       17.22      3.32 o 
  -9   5   1      158.16      153.08      5.68 o 
  -8   5   1       84.56       97.71      4.51 o 
  -7   5   1       69.79       73.96      3.75 o 
  -6   5   1      121.22      134.10      3.31 o 
  -5   5   1     1320.22     1326.39     11.30 o 
  -4   5   1       42.87       46.30      2.31 o 
  -3   5   1      130.86      121.20      2.58 o 
  -2   5   1      212.83      174.25      4.03 o 
  -1   5   1      957.28      914.09     11.64 o 
   0   5   1       81.97       84.94      1.87 o 
   1   5   1        0.42        0.87      0.60 o 
   2   5   1     6006.17     6294.60     40.02 o 
   3   5   1      598.17      676.85      8.67 o 
   4   5   1     2203.10     2334.46     16.47 o 
   5   5   1     1060.36     1037.96     14.39 o 
   6   5   1      101.91      121.37      3.58 o 
   7   5   1        0.02        0.30      1.35 o 
   8   5   1      125.57      120.05      4.85 o 
   9   5   1       68.09       77.01      5.81 o 
  10   5   1       23.83       17.80      5.24 o 
  11   5   1       23.79       14.21      5.24 o 
  12   5   1       12.20        6.61      3.57 o 
  13   5   1       10.74        9.92      7.17 o 
 -13   6   1        0.22        7.72      7.17 o 
 -12   6   1       14.69       13.78      6.61 o 
 -11   6   1        6.92        9.57      4.08 o 
 -10   6   1       16.06       14.58      2.85 o 
  -9   6   1        3.05        0.60      2.09 o 
  -8   6   1       67.36       60.30      4.63 o 
  -7   6   1        2.95        4.54      1.86 o 
  -6   6   1      385.02      377.64      6.51 o 
  -5   6   1        5.61        5.74      1.13 o 
  -4   6   1      374.25      383.09      5.41 o 
  -3   6   1      605.79      624.37      6.72 o 
  -2   6   1      383.12      346.67      4.13 o 
  -1   6   1     1079.17     1088.95      9.27 o 
   0   6   1     2009.87     2012.51     11.68 o 
   1   6   1     1093.09     1173.25      8.78 o 
   2   6   1      323.23      321.52      4.10 o 
   3   6   1      693.77      650.21      6.91 o 
   4   6   1       41.17       36.24      2.00 o 
   5   6   1      391.91      378.40      5.97 o 
   6   6   1       35.05       28.41      3.02 o 
   7   6   1       39.36       41.61      2.71 o 
   8   6   1       32.21       41.27      4.68 o 
   9   6   1      127.47      139.88     17.64 o 
  10   6   1        0.03        3.03      3.31 o 
  11   6   1        3.27        2.33      3.31 o 
  12   6   1       22.03       22.48      4.77 o 
 -12   7   1        0.33        4.41      7.17 o 
 -11   7   1       14.00       19.45      4.63 o 
 -10   7   1        4.24        1.37      2.51 o 
  -9   7   1       28.98       31.69      3.54 o 
  -8   7   1      134.03      138.88      5.47 o 
  -7   7   1      316.46      298.05      7.39 o 
  -6   7   1       19.70       19.03      2.00 o 
  -5   7   1      113.62      120.44      2.96 o 
  -4   7   1       13.13        5.04      1.12 o 
  -3   7   1      649.57      642.19      7.33 o 
  -2   7   1      130.34      131.75      3.20 o 
  -1   7   1      495.68      489.59      6.19 o 
   0   7   1      507.89      525.98      5.30 o 
   1   7   1      660.41      607.08     11.38 o 
   2   7   1      488.96      601.00      6.24 o 
   3   7   1      219.64      212.94      4.53 o 
   4   7   1       15.04       10.43      2.29 o 
   5   7   1        0.01       -0.34      1.05 o 
   6   7   1       54.48       56.36      2.80 o 
   7   7   1       33.68       33.13      3.05 o 
   8   7   1        8.12        9.60      4.96 o 
   9   7   1       21.74       23.97      4.29 o 
  10   7   1       61.17       65.20      6.20 o 
  11   7   1        4.63        6.23      3.84 o 
  12   7   1        8.64        8.54      6.89 o 
 -12   8   1        1.71       -0.03      3.33 o 
 -11   8   1       35.41       31.65      7.72 o 
 -10   8   1      102.55       83.78      6.75 o 
  -9   8   1       47.62       51.22      4.26 o 
  -8   8   1        1.06       -2.28      2.10 o 
  -7   8   1       11.14       16.49      2.75 o 
  -6   8   1        2.36        1.65      1.48 o 
  -5   8   1        0.01        1.70      1.53 o 
  -4   8   1       85.15       84.07      2.82 o 
  -3   8   1        3.74        4.05      1.09 o 
  -2   8   1        9.08        6.70      1.07 o 
  -1   8   1       34.66       35.09      1.77 o 
   0   8   1      159.82      174.16      3.50 o 
   1   8   1      250.60      223.76      4.61 o 
   2   8   1       61.17       59.62      2.23 o 
   3   8   1        8.74       12.68      1.42 o 
   4   8   1      265.23      244.27      5.98 o 
   5   8   1     1056.37     1076.18     13.67 o 
   6   8   1       87.48       90.32      6.77 o 
   7   8   1       23.85       25.04      6.61 o 
   8   8   1       17.86       17.62     10.20 o 
   9   8   1       45.43       51.89      5.81 o 
  10   8   1        5.04        5.54      3.57 o 
  11   8   1        6.82       14.26      4.37 o 
  12   8   1       42.75       47.28      6.49 o 
 -11   9   1        4.61        8.32      4.96 o 
 -10   9   1        0.10        4.96      3.12 o 
  -9   9   1       15.61        8.88      3.30 o 
  -8   9   1       40.41       45.91      7.57 o 
  -7   9   1      401.03      410.22      9.43 o 
  -6   9   1      189.58      194.12      7.95 o 
  -5   9   1      369.11      372.66      7.90 o 
  -4   9   1      173.66      175.48      4.24 o 
  -3   9   1       33.63       39.14      2.28 o 
  -2   9   1      465.48      458.57      6.56 o 
  -1   9   1      482.89      480.98      6.10 o 
   0   9   1       11.63       10.46      1.32 o 
   1   9   1      265.10      250.22      5.12 o 
   2   9   1      385.05      378.27      5.37 o 
   3   9   1       19.21       25.20      2.77 o 
   4   9   1      831.85      818.68     11.74 o 
   5   9   1      506.16      492.83      9.08 o 
   6   9   1       94.50       93.52      4.46 o 
   7   9   1        0.38        0.28      2.34 o 
   8   9   1      475.90      476.08     13.80 o 
   9   9   1       88.14       96.91      7.37 o 
  10   9   1       77.08       89.76      7.53 o 
  11   9   1       32.25       31.95      5.69 o 
 -11  10   1        0.10        4.76      3.69 o 
 -10  10   1       16.58       23.10     10.20 o 
  -9  10   1        4.21       12.13      5.24 o 
  -8  10   1        0.01       -1.10      2.65 o 
  -7  10   1       64.42       74.48      6.77 o 
  -6  10   1     1515.89     1591.75     37.84 o 
  -5  10   1      255.69      291.98      9.33 o 
  -4  10   1      796.19      801.47     11.93 o 
  -3  10   1      145.04      147.77      4.14 o 
  -2  10   1       76.60       86.09      4.07 o 
  -1  10   1      450.71      421.22      5.46 o 
   0  10   1     3431.26     3413.43     21.58 o 
   1  10   1       49.89       47.35      2.84 o 
   2  10   1      593.43      568.74      9.67 o 
   3  10   1      139.34      137.47      5.01 o 
   4  10   1       10.16       11.18      2.27 o 
   5  10   1        5.89        4.70      1.94 o 
   6  10   1        7.17        3.31      2.73 o 
   7  10   1        6.49        5.77      4.41 o 
   8  10   1        0.80       -0.55      2.34 o 
   9  10   1       10.30        9.95      7.99 o 
  10  10   1       15.24       16.54      4.63 o 
  11  10   1        1.42        5.70      3.84 o 
 -10  11   1        1.70        6.00      3.44 o 
  -9  11   1       16.90       21.94      4.37 o 
  -8  11   1        0.58        0.69      8.27 o 
  -7  11   1       36.72       47.78      5.41 o 
  -6  11   1        0.13        2.94      2.23 o 
  -5  11   1       45.85       47.66      4.86 o 
  -4  11   1       54.66       54.08      4.96 o 
  -3  11   1     1477.31     1496.20     14.43 o 
  -2  11   1      530.64      534.93      6.53 o 
  -1  11   1      180.22      179.54      3.85 o 
   0  11   1       77.32       79.62      5.02 o 
   1  11   1     1229.57     1258.54     13.43 o 
   2  11   1      443.54      447.94      9.05 o 
   3  11   1      101.04       92.52      4.58 o 
   4  11   1      329.62      348.21     10.43 o 
   5  11   1      189.94      196.49      6.40 o 
   6  11   1       26.29       17.37      3.90 o 
   7  11   1       62.33       69.36      7.72 o 
   8  11   1      101.69      123.84      7.98 o 
   9  11   1       13.30       12.98      5.79 o 
  10  11   1        4.58        9.04      6.34 o 
  -9  12   1       41.68       45.60      5.96 o 
  -8  12   1        0.87        3.58      4.13 o 
  -7  12   1        0.12       -1.10      4.41 o 
  -6  12   1       19.32       22.41      4.29 o 
  -5  12   1       47.88       44.97      4.86 o 
  -4  12   1       10.22        8.01      2.90 o 
  -3  12   1       25.12       21.33      5.51 o 
  -2  12   1       14.76       18.16      1.87 o 
  -1  12   1      181.11      182.81      4.12 o 
   0  12   1        9.37       12.59      2.05 o 
   1  12   1       52.25       51.97      3.70 o 
   2  12   1       58.65       51.67      7.50 o 
   3  12   1      161.65      144.46      7.68 o 
   4  12   1       26.53       36.36      3.47 o 
   5  12   1       32.52       27.86      4.47 o 
   6  12   1       10.17       11.49      3.69 o 
   7  12   1       11.11        9.11      3.30 o 
   8  12   1       28.27       36.11      8.27 o 
   9  12   1        9.79       15.43      4.23 o 
  -8  13   1        0.39       -3.20      3.05 o 
  -7  13   1       15.26       16.30      4.13 o 
  -6  13   1        4.95        4.41      3.12 o 
  -5  13   1        0.44        1.95      3.86 o 
  -4  13   1        0.39        0.64      2.51 o 
  -3  13   1      113.50      112.34      5.51 o 
  -2  13   1        1.33        0.51      1.25 o 
  -1  13   1        2.55        0.53      1.29 o 
   0  13   1       35.12       41.83      3.36 o 
   1  13   1       63.90       59.45      5.02 o 
   2  13   1       49.74       50.03      4.00 o 
   3  13   1      175.57      168.57      6.30 o 
   4  13   1        6.04        5.80      4.41 o 
   5  13   1       40.05       40.89      5.41 o 
   6  13   1       60.67       55.79      6.24 o 
   7  13   1        0.36        6.32      3.30 o 
   8  13   1        0.62        1.76      2.90 o 
  -7  14   1        6.98        6.90      4.96 o 
  -6  14   1      118.35      112.98     10.47 o 
  -5  14   1       19.52       20.27      4.63 o 
  -4  14   1      326.54      323.97      9.22 o 
  -3  14   1       25.06       22.07      3.38 o 
  -2  14   1      134.02      138.34      6.12 o 
  -1  14   1      165.65      180.31      4.88 o 
   0  14   1      133.21      139.74      5.60 o 
   1  14   1      100.19      102.71      6.42 o 
   2  14   1        6.71        3.78      2.90 o 
   3  14   1       79.05       79.18      5.11 o 
   4  14   1       48.72       47.47      5.81 o 
   5  14   1        0.03        0.81      3.30 o 
   6  14   1      111.57      105.56      8.54 o 
   7  14   1       36.54       43.19      6.61 o 
  -6  15   1        2.49        1.90      3.44 o 
  -5  15   1        0.06        2.04      2.45 o 
  -4  15   1       37.97       47.78      4.77 o 
  -3  15   1       42.45       42.75      4.34 o 
  -2  15   1      119.07      123.01      7.72 o 
  -1  15   1       54.24       59.97      4.53 o 
   0  15   1        1.88       -1.49      2.32 o 
   1  15   1       10.71        9.74      2.83 o 
   2  15   1       16.85       17.06      4.08 o 
   3  15   1       39.88       42.51      5.41 o 
   4  15   1       39.06       31.31     11.58 o 
   5  15   1       31.15       34.22      5.64 o 
   6  15   1       34.66       36.56     16.81 o 
  -4  16   1       40.66       41.74      6.34 o 
  -3  16   1        1.01       -3.97      2.65 o 
  -2  16   1        1.36       -2.65      2.90 o 
  -1  16   1       11.03        7.83      3.57 o 
   0  16   1       42.83       43.35      4.46 o 
   1  16   1       32.72       46.23      4.46 o 
   2  16   1       44.43       36.70      4.19 o 
   3  16   1       51.17       44.10      8.27 o 
   4  16   1       52.69       60.99      6.98 o 
 -13   0   2       24.74       30.87      7.72 o 
 -12   0   2        5.84        1.10      5.51 o 
 -11   0   2       12.41        9.92      5.51 o 
 -10   0   2       84.39       93.70      8.82 o 
  -9   0   2      122.10       98.11      8.27 o 
  -8   0   2       40.16       23.70      4.96 o 
  -7   0   2      629.98      624.15     10.75 o 
  -6   0   2     9889.78     9805.30    171.15 o 
  -5   0   2     1287.40     1235.80     13.63 o 
  -4   0   2      273.06      268.67      4.67 o 
  -3   0   2    12391.37    12022.57     71.67 o 
  -2   0   2    31351.07    31012.22    375.09 o 
  -1   0   2      605.10      587.86      6.98 o 
   0   0   2        9.64       20.95      2.20 o 
   1   0   2      348.65      380.33      8.82 o 
   2   0   2     8864.42     8481.73     62.12 o 
   3   0   2      752.58      697.02     13.78 o 
   4   0   2     1338.16     1401.16     20.95 o 
   5   0   2      140.20      175.42      5.41 o 
   6   0   2      437.92      379.08      8.55 o 
   7   0   2      228.91      214.55      6.98 o 
   8   0   2       21.92       20.60      3.30 o 
   9   0   2        2.86        8.35      2.65 o 
  10   0   2       73.11       51.78      5.02 o 
  11   0   2       13.24       16.54      4.08 o 
 -13   1   2        1.33        1.45      5.24 o 
 -12   1   2       21.15       11.50      4.47 o 
 -11   1   2        0.30        0.75      3.30 o 
 -10   1   2       66.88       65.97     11.30 o 
  -9   1   2      133.87      124.06      6.42 o 
  -8   1   2       45.58       52.11      3.24 o 
  -7   1   2       70.21       71.42      2.65 o 
  -6   1   2        0.23        0.03      1.03 o 
  -5   1   2     3338.12     3331.98     44.00 o 
  -4   1   2      368.80      369.27      4.01 o 
  -3   1   2      209.43      211.34      2.47 o 
  -2   1   2     5665.31     5823.94     31.38 o 
  -1   1   2     5469.17     5363.09     41.06 o 
   0   1   2      111.71      145.25      2.75 o 
   1   1   2       50.84       39.00      1.43 o 
   2   1   2     7764.61     7887.64     84.57 o 
   3   1   2     1710.44     1667.51     21.16 o 
   4   1   2     2669.50     2783.96     18.47 o 
   5   1   2      161.23      170.66      3.84 o 
   6   1   2      182.24      186.21      4.18 o 
   7   1   2      357.03      367.31      6.40 o 
   8   1   2      133.12      143.06      4.40 o 
   9   1   2       56.48       59.73      3.37 o 
  10   1   2        0.32       -2.27      1.83 o 
  11   1   2       11.68       17.27      4.08 o 
  12   1   2        0.01        3.86      5.51 o 
 -13   2   2        3.61        1.36      3.69 o 
 -12   2   2        4.32        3.28      3.69 o 
 -11   2   2       16.65       10.42      3.84 o 
 -10   2   2       70.34       73.64      5.85 o 
  -9   2   2        9.10       17.37      3.58 o 
  -8   2   2      142.96      133.67      4.61 o 
  -7   2   2      257.12      270.39      5.84 o 
  -6   2   2      678.45      690.03      7.01 o 
  -5   2   2       85.36       84.23      2.05 o 
  -4   2   2      198.75      179.21      3.80 o 
  -3   2   2       70.96       53.54      2.27 o 
  -2   2   2     1018.58     1061.82      7.40 o 
  -1   2   2      126.85      132.53      2.91 o 
   0   2   2      136.48      117.73      2.75 o 
   1   2   2      757.90      852.76     16.12 o 
   2   2   2      290.64      306.58      4.18 o 
   3   2   2       54.43       42.38      1.85 o 
   4   2   2       44.23       54.75      2.15 o 
   5   2   2      893.16      925.44     10.66 o 
   6   2   2     1250.19     1312.26     12.25 o 
   7   2   2        9.36       19.25      7.66 o 
   8   2   2        1.13        1.55      1.54 o 
   9   2   2       35.87       33.90      2.88 o 
  10   2   2        0.23        0.17      1.91 o 
  11   2   2        4.97        5.37      3.05 o 
  12   2   2       74.26       86.54     10.47 o 
  13   2   2        0.72       -8.27      5.51 o 
 -13   3   2       18.96       12.81      4.86 o 
 -12   3   2       11.95        3.31      5.51 o 
 -11   3   2       23.14       18.60      4.23 o 
 -10   3   2        0.39        0.77      2.90 o 
  -9   3   2       21.19       23.09      2.99 o 
  -8   3   2      114.65      115.81      4.61 o 
  -7   3   2       93.23      103.87      7.20 o 
  -6   3   2      423.56      410.67      7.13 o 
  -5   3   2      130.36      137.62      6.15 o 
  -4   3   2      727.48      730.47      8.83 o 
  -3   3   2        1.52        2.20      1.17 o 
  -2   3   2       73.25       73.67      1.61 o 
  -1   3   2       98.72       94.17      2.39 o 
   0   3   2     3304.15     3324.82     58.08 o 
   1   3   2      393.60      430.08      8.43 o 
   2   3   2      308.24      290.13      6.36 o 
   3   3   2        0.32       -0.28      0.83 o 
   4   3   2      627.92      603.21      6.64 o 
   5   3   2      389.62      404.87      5.83 o 
   6   3   2      559.18      564.43      8.99 o 
   7   3   2      241.60      248.61      5.32 o 
   8   3   2       28.01       30.57      3.50 o 
   9   3   2      296.10      299.31      7.94 o 
  10   3   2       31.50       30.82      5.79 o 
  11   3   2       17.03       14.18      4.23 o 
  12   3   2        1.11        0.14      3.05 o 
  13   3   2       30.74       22.60      8.27 o 
 -13   4   2        5.71        3.04      4.47 o 
 -12   4   2        0.37        2.76      3.97 o 
 -11   4   2        0.77        0.37      4.13 o 
 -10   4   2      121.60      107.19      6.98 o 
  -9   4   2        0.76        0.86      1.89 o 
  -8   4   2      340.71      336.20      7.58 o 
  -7   4   2      254.56      236.89      6.08 o 
  -6   4   2      531.37      521.94     12.22 o 
  -5   4   2        2.85        0.75      1.36 o 
  -4   4   2      144.09      135.98      2.47 o 
  -3   4   2      453.16      396.51      4.28 o 
  -2   4   2      140.55      148.86      6.24 o 
  -1   4   2     3246.16     3217.08     50.24 o 
   0   4   2      160.81      147.34      4.59 o 
   1   4   2      958.33     1063.22     10.49 o 
   2   4   2      263.94      288.77      6.27 o 
   3   4   2       98.19      144.81      3.44 o 
   4   4   2      602.63      623.48     10.34 o 
   5   4   2        8.96       16.70      1.62 o 
   6   4   2      126.26      132.22      3.69 o 
   7   4   2      347.04      335.23      6.16 o 
   8   4   2      155.82      150.54      5.51 o 
   9   4   2      105.30      113.47      5.36 o 
  10   4   2       56.74       64.03      6.03 o 
  11   4   2       24.10       26.43      4.77 o 
  12   4   2       37.04       31.78      6.06 o 
  13   4   2        1.59        9.92      7.17 o 
 -13   5   2       31.82       28.29      6.03 o 
 -12   5   2       16.71       23.74      6.61 o 
 -11   5   2        1.95        1.86      3.69 o 
 -10   5   2        2.32        2.49      2.53 o 
  -9   5   2       23.42       16.44      2.88 o 
  -8   5   2       32.02       34.80      3.04 o 
  -7   5   2       44.09       42.84      4.19 o 
  -6   5   2      306.79      315.77      6.86 o 
  -5   5   2      104.00      105.50      3.89 o 
  -4   5   2      650.91      695.66      6.74 o 
  -3   5   2      456.11      449.00      4.25 o 
  -2   5   2     7081.19     7216.29     57.99 o 
  -1   5   2      312.30      295.08      5.92 o 
   0   5   2      381.46      373.89      4.75 o 
   1   5   2     1260.60     1331.99     12.72 o 
   2   5   2     8093.86     8552.85     49.30 o 
   3   5   2      218.40      251.64      4.75 o 
   4   5   2      548.12      536.62      6.59 o 
   5   5   2        0.76        1.47      1.05 o 
   6   5   2       75.90       69.13      6.57 o 
   7   5   2      343.54      329.26      7.88 o 
   8   5   2       71.70       78.38      4.51 o 
   9   5   2        5.53        8.07      3.16 o 
  10   5   2        6.49       -2.20      2.76 o 
  11   5   2       37.56       30.87      5.02 o 
  12   5   2        0.01        2.27      7.17 o 
 -13   6   2        1.19        2.88      4.37 o 
 -12   6   2       30.02       31.13      5.64 o 
 -11   6   2        5.82        1.04      3.44 o 
 -10   6   2      178.45      163.04      6.51 o 
  -9   6   2       41.50       47.41      4.00 o 
  -8   6   2      183.87      179.41      6.03 o 
  -7   6   2        2.49        2.63      1.86 o 
  -6   6   2      417.32      395.76      6.85 o 
  -5   6   2      235.04      211.56      4.74 o 
  -4   6   2       10.82       15.92      1.27 o 
  -3   6   2       23.89       19.87      1.23 o 
  -2   6   2      275.28      279.52      5.18 o 
  -1   6   2     4673.12     5246.00     27.14 o 
   0   6   2     1084.74     1099.52      9.53 o 
   1   6   2     3522.58     3836.99     24.62 o 
   2   6   2      437.51      430.97      6.24 o 
   3   6   2      951.75     1042.22      8.13 o 
   4   6   2      426.41      380.15      5.67 o 
   5   6   2      407.68      391.55     11.48 o 
   6   6   2       82.12       74.39      4.11 o 
   7   6   2      145.36      147.36      6.84 o 
   8   6   2        0.02       -0.45      1.93 o 
   9   6   2       11.27       11.09      3.44 o 
  10   6   2       72.69       81.25      6.89 o 
  11   6   2       15.80       19.41      4.37 o 
  12   6   2        0.11        0.75      3.16 o 
 -12   7   2       25.92       25.35      5.64 o 
 -11   7   2        1.04        0.13      2.51 o 
 -10   7   2        0.20        1.01      2.33 o 
  -9   7   2       49.24       47.21      4.07 o 
  -8   7   2        5.72        3.05      1.74 o 
  -7   7   2      129.39      130.33      4.85 o 
  -6   7   2       64.25       66.84      7.17 o 
  -5   7   2        0.13        2.38      1.53 o 
  -4   7   2      259.98      244.44      4.32 o 
  -3   7   2     1367.93     1376.95     10.14 o 
  -2   7   2      422.82      394.47      5.08 o 
  -1   7   2       80.32       65.94      3.18 o 
   0   7   2      306.23      247.44      5.09 o 
   1   7   2      272.60      241.86      4.65 o 
   2   7   2      517.41      583.18      7.70 o 
   3   7   2        0.76        0.60      1.05 o 
   4   7   2        0.56        1.05      1.70 o 
   5   7   2       34.37       35.35      5.31 o 
   6   7   2      143.80      131.74      5.09 o 
   7   7   2       33.29       27.09      3.15 o 
   8   7   2       15.61       12.50      3.69 o 
   9   7   2      301.55      315.00     11.28 o 
  10   7   2      153.76      163.02      8.71 o 
  11   7   2       25.87       34.36      5.56 o 
  12   7   2        1.59        5.92      3.69 o 
 -12   8   2       13.89        7.17      6.06 o 
 -11   8   2       49.52       46.38      4.61 o 
 -10   8   2       23.20       25.68      3.70 o 
  -9   8   2       89.19      104.49      5.58 o 
  -8   8   2       69.21       81.92      4.87 o 
  -7   8   2       14.33       17.99      2.32 o 
  -6   8   2       16.84       20.27      2.42 o 
  -5   8   2     1041.44     1012.72     17.11 o 
  -4   8   2       86.29       91.64      4.00 o 
  -3   8   2      340.19      336.41      4.73 o 
  -2   8   2        1.31        1.07      0.86 o 
  -1   8   2      831.22      786.82     10.17 o 
   0   8   2      412.08      445.86      6.18 o 
   1   8   2     1964.79     1855.27     21.64 o 
   2   8   2      149.65      129.68      4.69 o 
   3   8   2      407.97      430.21      7.72 o 
   4   8   2      442.97      445.66      8.63 o 
   5   8   2      886.89      890.05     12.89 o 
   6   8   2        3.38        3.66      2.07 o 
   7   8   2      293.03      292.37      7.98 o 
   8   8   2      154.06      166.68      8.37 o 
   9   8   2       18.53       20.51      4.23 o 
  10   8   2       12.55       16.38      4.37 o 
  11   8   2       11.41       19.66      4.63 o 
 -11   9   2        0.18       -0.55      4.96 o 
 -10   9   2       13.02       10.13      3.15 o 
  -9   9   2      254.13      263.16      8.46 o 
  -8   9   2      126.07      126.12      5.80 o 
  -7   9   2       69.65       67.96      4.43 o 
  -6   9   2       68.93       89.67      3.91 o 
  -5   9   2        6.18        2.10      1.97 o 
  -4   9   2       71.52       70.67      3.82 o 
  -3   9   2      507.60      505.52      5.71 o 
  -2   9   2        4.98        4.54      1.17 o 
  -1   9   2      117.64      110.10      3.09 o 
   0   9   2      636.78      589.11      7.78 o 
   1   9   2       43.46       41.82      4.93 o 
   2   9   2      389.98      385.63      7.62 o 
   3   9   2       56.55       53.88      3.70 o 
   4   9   2       12.28        9.94      2.18 o 
   5   9   2       28.87       33.66      3.24 o 
   6   9   2      273.82      285.16     12.52 o 
   7   9   2      115.45      125.36     19.02 o 
   8   9   2        6.32        5.77      3.16 o 
   9   9   2        0.48        0.44      2.90 o 
  10   9   2        0.02        4.04      3.44 o 
  11   9   2        4.07        5.45      3.57 o 
 -11  10   2        0.05       -1.16      3.44 o 
 -10  10   2       40.29       49.71      5.81 o 
  -9  10   2        5.79        3.59      2.60 o 
  -8  10   2       25.65       21.02      3.38 o 
  -7  10   2      252.07      251.85      7.94 o 
  -6  10   2      292.56      289.02      9.72 o 
  -5  10   2       85.35       91.70      7.10 o 
  -4  10   2        5.08        3.71      2.30 o 
  -3  10   2        5.64        2.75      1.44 o 
  -2  10   2      424.11      426.18      5.58 o 
  -1  10   2        7.17        4.85      1.45 o 
   0  10   2       19.58       12.73      1.85 o 
   1  10   2        2.04        3.24      1.78 o 
   2  10   2      206.61      201.89      5.27 o 
   3  10   2       35.03       34.59      3.06 o 
   4  10   2       50.01       46.17      4.13 o 
   5  10   2       55.53       45.78      3.73 o 
   6  10   2      119.43      111.59      5.35 o 
   7  10   2        3.33        2.43      2.90 o 
   8  10   2       10.55       12.79      3.69 o 
   9  10   2        1.64        1.45      2.84 o 
  10  10   2       29.31       26.58      7.44 o 
 -10  11   2       23.36       29.35     10.20 o 
  -9  11   2       31.35       39.00      6.06 o 
  -8  11   2       23.33       21.91      3.87 o 
  -7  11   2       85.07       83.32      5.30 o 
  -6  11   2      110.29      113.02      6.98 o 
  -5  11   2       30.90       26.19      3.84 o 
  -4  11   2      436.33      418.11      7.84 o 
  -3  11   2      298.55      308.41      6.61 o 
  -2  11   2        7.71        6.57      1.39 o 
  -1  11   2      987.25      925.99      9.94 o 
   0  11   2       20.53       25.20      2.75 o 
   1  11   2       97.46      104.47      4.66 o 
   2  11   2       18.55       15.05      2.24 o 
   3  11   2        4.84        6.27      2.55 o 
   4  11   2       25.03       23.89      3.42 o 
   5  11   2        0.03       -0.96      1.74 o 
   6  11   2        0.10       -0.63      2.65 o 
   7  11   2        3.20       11.15      3.86 o 
   8  11   2       19.27       12.75      4.13 o 
   9  11   2       23.49       18.19      4.63 o 
  10  11   2        9.09       15.55      4.37 o 
  -9  12   2        1.00        0.24      3.44 o 
  -8  12   2        5.19        2.69      3.44 o 
  -7  12   2        0.02        2.44      3.06 o 
  -6  12   2      219.06      230.47      9.50 o 
  -5  12   2      279.68      298.90     15.43 o 
  -4  12   2       90.59       96.10      6.36 o 
  -3  12   2       38.14       32.12      2.88 o 
  -2  12   2      947.65      958.06     15.93 o 
  -1  12   2      552.57      552.95     11.80 o 
   0  12   2       91.75       82.99      5.25 o 
   1  12   2      408.64      416.92      8.90 o 
   2  12   2      223.29      224.91      5.97 o 
   3  12   2      163.51      159.60      6.15 o 
   4  12   2      214.63      220.80     11.49 o 
   5  12   2      362.94      364.80      9.23 o 
   6  12   2        8.72        6.29      3.30 o 
   7  12   2        4.59       12.68      3.90 o 
   8  12   2       36.07       27.14      4.86 o 
   9  12   2       54.43       65.50      9.37 o 
  -8  13   2       27.04       23.07      4.69 o 
  -7  13   2       26.59       24.85      6.06 o 
  -6  13   2        5.06        7.99      3.51 o 
  -5  13   2       65.10       58.94      4.51 o 
  -4  13   2       41.01       50.55      4.51 o 
  -3  13   2        0.40       -0.21      1.78 o 
  -2  13   2        0.05        0.15      3.80 o 
  -1  13   2       37.42       38.63      2.70 o 
   0  13   2      320.42      339.02      8.38 o 
   1  13   2        8.83        8.14      2.51 o 
   2  13   2       32.02       30.62      4.23 o 
   3  13   2      271.53      247.60      7.77 o 
   4  13   2       25.38       25.78      5.43 o 
   5  13   2       52.17       56.31      6.03 o 
   6  13   2       27.16       35.41      5.25 o 
   7  13   2       37.35       47.38      6.24 o 
   8  13   2        4.99        2.20      3.12 o 
  -7  14   2        2.95        6.06      3.51 o 
  -6  14   2        0.40       -0.28      2.06 o 
  -5  14   2       62.00       80.06      5.51 o 
  -4  14   2       93.32       98.30      7.71 o 
  -3  14   2       15.56       12.80      4.13 o 
  -2  14   2        4.18        4.85      2.39 o 
  -1  14   2        0.90       -4.96      3.86 o 
   0  14   2        0.45       -1.34      2.78 o 
   1  14   2      171.79      164.70      6.30 o 
   2  14   2       44.44       50.91     10.20 o 
   3  14   2       12.68       11.52      3.22 o 
   4  14   2        6.07       10.85      2.99 o 
   5  14   2       81.18       96.22     11.58 o 
   6  14   2       73.08       71.48      7.20 o 
   7  14   2       16.04       19.75      4.47 o 
  -6  15   2        0.12        0.02      2.51 o 
  -5  15   2       31.19       27.06      4.86 o 
  -4  15   2       62.96       77.66      6.81 o 
  -3  15   2        0.31        0.73      2.90 o 
  -2  15   2      136.47      127.40     12.68 o 
  -1  15   2       34.65       36.60      4.86 o 
   0  15   2       15.46       16.01      2.63 o 
   1  15   2        0.85       -0.55      2.90 o 
   2  15   2       25.09       27.93      4.47 o 
   3  15   2        3.58       -2.48      7.72 o 
   4  15   2       38.29       45.23      6.03 o 
  -4  16   2        6.56        6.38      3.57 o 
  -3  16   2      107.25      120.23      7.98 o 
  -2  16   2        0.01       -2.76      4.41 o 
  -1  16   2       16.51       15.43      6.61 o 
   0  16   2        4.33        3.86      4.96 o 
   1  16   2       16.90       16.59      3.40 o 
   2  16   2       20.10       19.10      7.17 o 
   3  16   2      175.47      205.05     14.33 o 
 -13   1   3        0.24        1.10      4.08 o 
 -12   1   3        0.94       -5.26      3.51 o 
 -11   1   3       10.80       11.58      3.90 o 
 -10   1   3        8.16        9.02      3.69 o 
  -9   1   3      351.64      325.37     10.32 o 
  -8   1   3      343.92      296.96      9.15 o 
  -7   1   3       49.02       52.98      3.07 o 
  -6   1   3     1623.40     1598.82     12.65 o 
  -5   1   3     4901.44     5182.13     31.72 o 
  -4   1   3      170.69      186.34      2.47 o 
  -3   1   3       20.96       24.28      1.67 o 
  -2   1   3      241.65      263.75      3.87 o 
  -1   1   3     1773.16     1702.57     13.36 o 
   0   1   3      798.37      772.36      8.26 o 
   1   1   3     1078.04     1169.90     14.61 o 
   2   1   3      364.23      404.24      7.88 o 
   3   1   3       15.25       35.96      1.89 o 
   4   1   3      324.87      327.56      4.94 o 
   5   1   3      443.84      497.93     14.16 o 
   6   1   3       10.58       11.95      1.71 o 
   7   1   3      277.52      271.45      5.68 o 
   8   1   3        6.62        4.04      1.71 o 
   9   1   3       70.73       79.32      6.51 o 
  10   1   3       24.02       28.16      3.60 o 
  11   1   3       30.09       34.54      4.86 o 
  12   1   3        0.09       -1.65      3.86 o 
 -13   2   3        7.17       10.08      4.77 o 
 -12   2   3       33.89       31.93      5.25 o 
 -11   2   3       32.75       28.12      4.86 o 
 -10   2   3       11.15        5.14      8.27 o 
  -9   2   3      122.20      126.20     13.78 o 
  -8   2   3      647.74      619.19     14.06 o 
  -7   2   3       45.55       50.44      4.22 o 
  -6   2   3       42.84       34.44      2.41 o 
  -5   2   3     3009.69     3072.67     24.05 o 
  -4   2   3       22.56       22.23      2.55 o 
  -3   2   3      305.51      301.59      4.85 o 
  -2   2   3     1064.96     1082.48     12.10 o 
  -1   2   3     6842.19     6854.92     36.97 o 
   0   2   3      385.15      436.19      6.13 o 
   1   2   3     1972.85     2083.58     24.56 o 
   2   2   3      207.67      225.02      4.69 o 
   3   2   3      421.22      421.51      5.74 o 
   4   2   3     4355.33     4484.38     37.34 o 
   5   2   3      245.58      226.81      4.51 o 
   6   2   3        5.59        5.18      1.73 o 
   7   2   3        0.05        0.10      1.29 o 
   8   2   3      131.88      142.14      5.73 o 
   9   2   3        0.09       -1.83      1.78 o 
  10   2   3       71.77       76.53      4.98 o 
  11   2   3       49.73       48.23      5.85 o 
  12   2   3        2.05        4.96      4.96 o 
 -13   3   3       15.14        3.03      4.68 o 
 -12   3   3        3.17        5.51      4.29 o 
 -11   3   3       15.12       18.74      4.47 o 
 -10   3   3      102.15      103.06      6.81 o 
  -9   3   3       11.43       10.47      3.51 o 
  -8   3   3       33.25       37.44      2.99 o 
  -7   3   3       89.49       90.70      6.30 o 
  -6   3   3       66.92       56.18      2.99 o 
  -5   3   3       11.01       12.84      1.86 o 
  -4   3   3      148.28      152.39      3.32 o 
  -3   3   3       58.82       66.89      1.70 o 
  -2   3   3      706.16      742.79      6.76 o 
  -1   3   3      575.47      519.80      6.13 o 
   0   3   3      386.52      358.56      5.58 o 
   1   3   3      401.47      381.56      5.29 o 
   2   3   3      604.35      621.52     11.29 o 
   3   3   3     3099.98     3128.65     21.20 o 
   4   3   3     1146.76     1121.83     13.76 o 
   5   3   3       16.68       14.16      1.62 o 
   6   3   3      119.80      133.10      4.66 o 
   7   3   3       74.80       65.98      3.92 o 
   8   3   3       67.37       74.96      4.34 o 
   9   3   3      658.95      682.44     12.51 o 
  10   3   3        2.42        1.68      2.18 o 
  11   3   3       32.16       28.72      4.86 o 
  12   3   3       15.79       12.03      4.23 o 
 -13   4   3        0.00       -1.93      3.84 o 
 -12   4   3       11.80        6.34      4.29 o 
 -11   4   3        0.40       -0.55      3.51 o 
 -10   4   3        0.14        2.87      2.90 o 
  -9   4   3        0.03        1.81      2.65 o 
  -8   4   3       59.49       60.16      3.65 o 
  -7   4   3        7.31       11.68      2.10 o 
  -6   4   3      137.00      133.43      4.93 o 
  -5   4   3     2218.36     2259.89     20.11 o 
  -4   4   3      291.70      270.76      5.19 o 
  -3   4   3      396.52      372.88      4.37 o 
  -2   4   3      376.45      354.07      5.11 o 
  -1   4   3     1961.29     2058.06     14.23 o 
   0   4   3       35.00       43.52      3.24 o 
   1   4   3      117.91      109.85      3.03 o 
   2   4   3      160.92      171.77      3.92 o 
   3   4   3     1011.68     1087.14     14.11 o 
   4   4   3      199.13      178.55      4.27 o 
   5   4   3      122.43      110.72      4.40 o 
   6   4   3      614.64      599.36     10.07 o 
   7   4   3      262.53      254.15      7.00 o 
   8   4   3        4.49        5.88      2.68 o 
   9   4   3       76.33       83.55      5.09 o 
  10   4   3       82.63       88.71      5.39 o 
  11   4   3        0.91        1.36      3.16 o 
  12   4   3       11.97       20.10      4.86 o 
 -13   5   3        0.33       -2.96      4.23 o 
 -12   5   3        0.97       -2.18      4.08 o 
 -11   5   3      137.79      154.51      8.76 o 
 -10   5   3        1.43       -4.33      5.24 o 
  -9   5   3        1.19        1.73      2.04 o 
  -8   5   3      164.34      162.10      5.67 o 
  -7   5   3        8.09        9.23      2.12 o 
  -6   5   3       40.87       39.86      2.92 o 
  -5   5   3       26.49       21.05      2.57 o 
  -4   5   3     2256.54     2347.94     17.39 o 
  -3   5   3      173.63      170.13      3.04 o 
  -2   5   3     3276.10     3425.09     21.45 o 
  -1   5   3       76.64       79.04      3.18 o 
   0   5   3     2286.32     2553.05     17.01 o 
   1   5   3      422.46      372.15      5.16 o 
   2   5   3      391.30      329.68      7.80 o 
   3   5   3        4.66        4.49      2.31 o 
   4   5   3       22.48       26.91      2.65 o 
   5   5   3        0.13        1.57      1.46 o 
   6   5   3       48.73       44.52      3.38 o 
   7   5   3      573.07      572.45     10.71 o 
   8   5   3       56.74       57.12      4.11 o 
   9   5   3       25.61       17.03      3.15 o 
  10   5   3       11.08       10.82      4.96 o 
  11   5   3        1.76        2.48      3.58 o 
  12   5   3       10.64       18.26      5.24 o 
 -12   6   3        0.01       -0.73      3.44 o 
 -11   6   3        0.07        1.72      3.30 o 
 -10   6   3        1.81        0.86      4.13 o 
  -9   6   3       69.13       65.71      5.74 o 
  -8   6   3        0.46        1.43      2.00 o 
  -7   6   3      194.98      198.54      6.16 o 
  -6   6   3        0.05       -0.34      1.37 o 
  -5   6   3      120.01      110.29      4.21 o 
  -4   6   3      143.87      130.96      3.71 o 
  -3   6   3      554.35      500.09      5.65 o 
  -2   6   3      647.62      688.45      6.70 o 
  -1   6   3      839.20      836.31     11.22 o 
   0   6   3      427.72      432.44      5.57 o 
   1   6   3       92.52       86.83      3.98 o 
   2   6   3      271.00      271.02      4.68 o 
   3   6   3      248.41      250.73      5.47 o 
   4   6   3      262.68      266.62      5.89 o 
   5   6   3      172.75      174.63      5.95 o 
   6   6   3      623.09      632.43     12.91 o 
   7   6   3       74.60       84.56      6.03 o 
   8   6   3       18.09       11.59      2.57 o 
   9   6   3        0.22       -2.20      2.18 o 
  10   6   3        0.30       -2.20      2.75 o 
  11   6   3        9.43       11.42      3.97 o 
  12   6   3        6.88        8.82      3.97 o 
 -12   7   3        1.87       -3.22      3.69 o 
 -11   7   3        9.36        0.83      4.13 o 
 -10   7   3        0.17       -4.48      3.62 o 
  -9   7   3        1.09        0.09      1.94 o 
  -8   7   3       47.85       55.34      5.09 o 
  -7   7   3       11.08        6.29      1.96 o 
  -6   7   3       28.24       34.35      2.66 o 
  -5   7   3        9.93        8.08      1.74 o 
  -4   7   3       34.12       42.37      2.38 o 
  -3   7   3       14.00       19.05      1.53 o 
  -2   7   3        9.42       16.95      1.45 o 
  -1   7   3       67.40       65.97      2.52 o 
   0   7   3     1693.76     1838.34     16.47 o 
   1   7   3       84.24       81.27      3.38 o 
   2   7   3       61.21       53.39      3.10 o 
   3   7   3      187.73      169.82      4.54 o 
   4   7   3      816.13      778.58     13.77 o 
   5   7   3      139.71      151.98      5.42 o 
   6   7   3       37.13       36.30      4.53 o 
   7   7   3       38.07       37.47      3.70 o 
   8   7   3        7.46        8.35      2.51 o 
   9   7   3        2.79        2.09      2.75 o 
  10   7   3        0.47        1.43      2.90 o 
  11   7   3       25.75       33.97      8.82 o 
 -12   8   3       21.10       26.23      5.81 o 
 -11   8   3       16.89        9.07      6.34 o 
 -10   8   3        1.56       -3.40      2.27 o 
  -9   8   3        6.24        6.92      2.83 o 
  -8   8   3        0.21        0.00      1.82 o 
  -7   8   3        2.09        1.78      1.65 o 
  -6   8   3       81.14       79.17      3.74 o 
  -5   8   3      343.72      331.59      6.40 o 
  -4   8   3        1.94        2.37      1.26 o 
  -3   8   3       25.13       29.62      1.83 o 
  -2   8   3      212.73      199.36      4.06 o 
  -1   8   3      487.41      504.40      6.88 o 
   0   8   3        7.03        6.22      1.26 o 
   1   8   3        0.35        1.40      1.26 o 
   2   8   3       62.31       59.18      3.26 o 
   3   8   3       12.34       19.17      2.12 o 
   4   8   3        0.10       -0.39      1.29 o 
   5   8   3        7.49        5.88      1.82 o 
   6   8   3      314.73      314.05      8.35 o 
   7   8   3      286.15      280.27      8.14 o 
   8   8   3       97.07       89.49      5.28 o 
   9   8   3       50.91       54.88      5.96 o 
  10   8   3        3.09        1.98      3.30 o 
  11   8   3        2.31        5.66      3.69 o 
 -11   9   3       25.21       25.89      5.25 o 
 -10   9   3      103.19      110.42      6.24 o 
  -9   9   3       12.60        7.96      2.96 o 
  -8   9   3      109.03      103.66      5.58 o 
  -7   9   3        0.73        0.40      1.82 o 
  -6   9   3      131.69      114.61      6.29 o 
  -5   9   3       53.93       58.13      3.22 o 
  -4   9   3      271.51      282.22      8.12 o 
  -3   9   3      566.75      536.13      8.83 o 
  -2   9   3      709.73      660.10      8.41 o 
  -1   9   3       96.15       93.17      3.26 o 
   0   9   3        0.80        2.54      1.46 o 
   1   9   3      658.38      646.45     10.17 o 
   2   9   3      652.39      642.22      9.31 o 
   3   9   3       52.16       45.12      2.96 o 
   4   9   3        0.15        0.62      1.59 o 
   5   9   3      184.34      171.26     11.00 o 
   6   9   3       19.35       20.08      3.15 o 
   7   9   3       39.10       37.36      3.79 o 
   8   9   3      104.57       97.05      7.20 o 
   9   9   3       12.39        9.37      3.57 o 
  10   9   3        0.02        1.72      4.96 o 
 -11  10   3       27.58       32.62      4.66 o 
 -10  10   3        5.93        4.91      4.67 o 
  -9  10   3       28.45       43.15      6.14 o 
  -8  10   3       95.30       93.43      5.58 o 
  -7  10   3      230.68      245.22      6.73 o 
  -6  10   3       51.50       58.79      3.49 o 
  -5  10   3      112.38      114.81      4.27 o 
  -4  10   3      534.64      536.50     11.93 o 
  -3  10   3      675.65      657.41     11.73 o 
  -2  10   3      137.80      138.41      3.75 o 
  -1  10   3        5.12        1.65      1.59 o 
   0  10   3        8.42        3.76      1.78 o 
   1  10   3       64.44       64.97      7.39 o 
   2  10   3      185.54      189.84      5.28 o 
   3  10   3      433.07      432.37      8.51 o 
   4  10   3       59.95       46.57      3.79 o 
   5  10   3       37.82       26.94      3.40 o 
   6  10   3      346.26      372.80      9.59 o 
   7  10   3       85.26      104.69      8.19 o 
   8  10   3       24.26       22.49      4.37 o 
   9  10   3        0.29        0.41      3.31 o 
  10  10   3       50.17       50.03      6.49 o 
 -10  11   3       16.06       14.91      3.68 o 
  -9  11   3       75.42       95.76      6.03 o 
  -8  11   3      183.75      206.12      7.85 o 
  -7  11   3       10.03        8.82      2.86 o 
  -6  11   3       30.48       31.21      3.16 o 
  -5  11   3      379.95      372.83      7.71 o 
  -4  11   3       40.12       51.38      3.34 o 
  -3  11   3        2.11        1.48      1.54 o 
  -2  11   3      355.87      361.67      8.38 o 
  -1  11   3       51.84       52.79      3.60 o 
   0  11   3       24.02       16.96      2.64 o 
   1  11   3      755.40      705.02     11.54 o 
   2  11   3      146.58      147.55      5.00 o 
   3  11   3      102.72       99.28     10.02 o 
   4  11   3        9.27        8.62      2.43 o 
   5  11   3       18.62       18.65      2.96 o 
   6  11   3        5.74        3.16      2.24 o 
   7  11   3       62.71       70.09      6.81 o 
   8  11   3        3.49        0.28      5.51 o 
   9  11   3       16.66        9.00      4.08 o 
  -9  12   3        0.18        0.92      3.46 o 
  -8  12   3       21.07       23.10      3.16 o 
  -7  12   3        6.64        4.78      2.28 o 
  -6  12   3        9.55        4.10      2.93 o 
  -5  12   3        3.84        2.39      1.90 o 
  -4  12   3       70.85       73.45      3.99 o 
  -3  12   3      124.73      126.90      8.42 o 
  -2  12   3       70.07       76.53      5.64 o 
  -1  12   3       19.24       14.66      2.71 o 
   0  12   3      196.13      172.06      6.12 o 
   1  12   3        0.95        1.75      2.06 o 
   2  12   3       50.24       59.55      7.67 o 
   3  12   3      127.96      119.10      5.00 o 
   4  12   3       84.89       82.29      5.17 o 
   5  12   3       33.06       31.22      3.70 o 
   6  12   3       25.85       24.41      3.47 o 
   7  12   3       22.06       26.82      5.25 o 
   8  12   3        0.96        3.86      4.41 o 
  -8  13   3       10.13       10.30      2.90 o 
  -7  13   3        2.71        0.13      2.94 o 
  -6  13   3       55.25       65.27      6.81 o 
  -5  13   3      128.02      124.94      6.32 o 
  -4  13   3      146.35      128.62      5.93 o 
  -3  13   3        0.60        1.71      2.18 o 
  -2  13   3       12.01        5.20     10.20 o 
  -1  13   3       11.78        5.67      3.30 o 
   0  13   3      133.28      132.23      5.71 o 
   1  13   3      133.94      129.55      5.81 o 
   2  13   3      124.79      108.89      5.53 o 
   3  13   3       74.72       78.47      7.19 o 
   4  13   3        8.39        7.48      2.78 o 
   5  13   3       54.77       53.96      4.70 o 
   6  13   3      103.24      104.73      8.16 o 
   7  13   3       20.69       28.76      5.46 o 
  -7  14   3       24.07       34.69      4.29 o 
  -6  14   3        9.07        6.89      3.51 o 
  -5  14   3        4.87        2.69      3.05 o 
  -4  14   3       16.50       15.14      3.69 o 
  -3  14   3        3.95        2.64      2.57 o 
  -2  14   3        1.26        2.48      3.58 o 
  -1  14   3       16.51       12.79      3.69 o 
   0  14   3       95.98       99.65      5.41 o 
   1  14   3       71.53       62.91      7.94 o 
   2  14   3        5.32        5.65      2.51 o 
   3  14   3        2.27        7.55      3.16 o 
   4  14   3        0.25        1.99      2.52 o 
   5  14   3        0.27        7.59      3.58 o 
   6  14   3      101.35      106.74      8.71 o 
  -5  15   3        0.32       -1.57      2.65 o 
  -4  15   3       13.93       20.89      4.37 o 
  -3  15   3       20.85       19.84      6.61 o 
  -2  15   3      174.80      190.65      9.15 o 
  -1  15   3        0.82       -0.15      2.90 o 
   0  15   3       41.15       35.97      5.07 o 
   1  15   3      158.48      173.85     12.68 o 
   2  15   3      224.33      273.49     10.67 o 
   3  15   3        0.17        2.92      3.30 o 
   4  15   3       26.17       28.39      8.54 o 
   5  15   3       20.55       19.56      4.86 o 
  -3  16   3       24.18       31.42      7.72 o 
  -2  16   3       13.56       13.23      5.51 o 
  -1  16   3       26.58       13.61      4.47 o 
   0  16   3        1.85       -0.87      3.69 o 
   1  16   3        5.84       13.78      6.06 o 
   2  16   3       59.47       72.70      6.81 o 
 -13   0   4        0.41        4.96      6.61 o 
 -12   0   4       13.27       -0.55      4.41 o 
 -11   0   4      206.99      234.26     14.33 o 
 -10   0   4       36.57       35.83      7.17 o 
  -9   0   4      398.82      352.22     15.98 o 
  -8   0   4      928.71      930.43     24.25 o 
  -7   0   4      151.70      149.93      9.37 o 
  -6   0   4       16.77       14.33      3.86 o 
  -5   0   4     2205.70     2228.07     21.40 o 
  -4   0   4      214.50      174.19      9.65 o 
  -3   0   4     1431.46     1361.88     28.94 o 
  -2   0   4     1601.23     1698.20     17.88 o 
  -1   0   4      283.51      271.19      8.27 o 
   0   0   4        3.07        1.93      1.17 o 
   1   0   4      238.93      215.89      6.89 o 
   2   0   4     3454.47     3856.88     33.74 o 
   3   0   4      718.68      825.28      9.10 o 
   4   0   4      830.39      858.90     10.03 o 
   5   0   4      176.08      174.26      5.69 o 
   6   0   4      881.60      896.89     16.26 o 
   7   0   4        2.82        6.89      2.34 o 
   8   0   4        0.62        3.86      3.31 o 
   9   0   4      154.37      140.01     10.47 o 
  10   0   4       14.87       28.11      6.61 o 
  11   0   4       17.01       18.19      6.61 o 
  12   0   4       30.37       11.02      5.51 o 
 -13   1   4        0.66       -3.00      3.84 o 
 -12   1   4       25.89       30.88      5.46 o 
 -11   1   4       63.13       51.14      6.03 o 
 -10   1   4        1.92        1.03      3.05 o 
  -9   1   4       21.59       27.73     11.02 o 
  -8   1   4      735.45      740.31     20.39 o 
  -7   1   4      214.67      210.15      7.59 o 
  -6   1   4        4.31        2.60      1.36 o 
  -5   1   4      932.45      930.64      7.93 o 
  -4   1   4      804.37      750.97     10.58 o 
  -3   1   4      987.14     1058.40      9.79 o 
  -2   1   4      404.05      444.76      6.13 o 
  -1   1   4      314.51      336.08      4.79 o 
   0   1   4        9.33        4.02      1.13 o 
   1   1   4     6346.87     6553.53     48.69 o 
   2   1   4      596.90      595.10      6.68 o 
   3   1   4        1.13        6.63      0.82 o 
   4   1   4      101.03       97.63      2.19 o 
   5   1   4      252.54      237.35      4.73 o 
   6   1   4       87.49       85.43      4.06 o 
   7   1   4       30.94       31.66      2.99 o 
   8   1   4       46.88       48.08      6.79 o 
   9   1   4       34.50       37.74      4.96 o 
  10   1   4        0.61        0.00      2.73 o 
  11   1   4       90.08      103.53     15.16 o 
  12   1   4       31.25       34.98      5.64 o 
 -13   2   4        1.93        0.94      8.82 o 
 -12   2   4       17.18        9.24      4.08 o 
 -11   2   4        1.20        1.88      3.30 o 
 -10   2   4        0.90        0.77      2.90 o 
  -9   2   4      137.93      122.99      7.72 o 
  -8   2   4      271.65      274.14      9.54 o 
  -7   2   4       18.10       18.80      1.91 o 
  -6   2   4       97.46       96.23      2.92 o 
  -5   2   4      154.50      154.12      4.21 o 
  -4   2   4        2.42        0.88      0.50 o 
  -3   2   4        3.68        2.00      0.79 o 
  -2   2   4      251.51      239.04      6.41 o 
  -1   2   4      481.36      499.19      5.84 o 
   0   2   4      955.25      931.54      8.47 o 
   1   2   4       56.10       42.68      2.39 o 
   2   2   4      269.08      323.89      4.76 o 
   3   2   4        0.34        1.19      0.71 o 
   4   2   4      506.23      553.86      6.06 o 
   5   2   4       38.89       39.23      3.14 o 
   6   2   4      129.10      117.47      4.66 o 
   7   2   4        0.27        2.57      1.59 o 
   8   2   4      139.59      147.67     10.12 o 
   9   2   4      136.33      131.67      8.95 o 
  10   2   4       40.57       28.15      4.68 o 
  11   2   4        4.74        7.31      6.06 o 
  12   2   4        2.21        3.86      4.96 o 
 -13   3   4        0.44       -1.52      4.08 o 
 -12   3   4        3.70        0.61      4.41 o 
 -11   3   4       28.31       19.70      4.68 o 
 -10   3   4       18.76       19.49      4.08 o 
  -9   3   4        6.19        4.01      2.90 o 
  -8   3   4       11.63       16.03      3.30 o 
  -7   3   4      143.27      138.72      4.68 o 
  -6   3   4       27.18       25.25      1.91 o 
  -5   3   4        4.65        2.73      1.16 o 
  -4   3   4       44.90       42.68      2.57 o 
  -3   3   4      196.52      195.53      3.61 o 
  -2   3   4       67.00       76.03      2.39 o 
  -1   3   4      106.18       97.77      2.61 o 
   0   3   4      333.55      325.80      6.03 o 
   1   3   4      567.33      575.34      8.38 o 
   2   3   4       84.59       79.82      3.58 o 
   3   3   4      286.33      272.51      5.13 o 
   4   3   4       10.90        9.41      1.50 o 
   5   3   4        5.85        4.59      1.59 o 
   6   3   4      208.78      212.33      6.25 o 
   7   3   4      245.18      237.31      7.09 o 
   8   3   4      187.93      187.10      6.57 o 
   9   3   4       23.69       29.47      3.70 o 
  10   3   4        7.13        7.61      3.40 o 
  11   3   4       20.50       14.17      4.08 o 
  12   3   4       19.01       20.95      6.61 o 
 -13   4   4        4.75       -1.90      5.79 o 
 -12   4   4        8.55        4.80      4.08 o 
 -11   4   4        7.60        1.90      3.44 o 
 -10   4   4       45.21       42.38      5.46 o 
  -9   4   4       21.88       21.82      4.69 o 
  -8   4   4       39.70       38.46      2.69 o 
  -7   4   4      392.63      392.41      6.69 o 
  -6   4   4        5.72        7.20      1.57 o 
  -5   4   4       59.97       61.95      2.63 o 
  -4   4   4      459.13      449.27      7.41 o 
  -3   4   4       16.00       20.56      1.48 o 
  -2   4   4      425.37      424.10      5.45 o 
  -1   4   4       18.62       25.58      1.54 o 
   0   4   4     2274.89     2276.10     19.79 o 
   1   4   4      795.24      844.58     10.70 o 
   2   4   4     1160.80     1147.75     11.55 o 
   3   4   4        0.01       -1.40      0.94 o 
   4   4   4     1991.12     1953.63     16.83 o 
   5   4   4       71.57       71.67      3.30 o 
   6   4   4     1556.30     1554.50     35.96 o 
   7   4   4       55.05       49.60      3.89 o 
   8   4   4        6.50        1.74      2.00 o 
   9   4   4      126.11      121.05      6.05 o 
  10   4   4        9.10       14.26      3.22 o 
  11   4   4        3.68        3.74      3.58 o 
  12   4   4       11.56       15.98      6.61 o 
 -12   5   4        2.85        2.87      4.41 o 
 -11   5   4        6.14       -1.26      3.30 o 
 -10   5   4        1.01        2.33      3.30 o 
  -9   5   4       35.24       40.52      5.07 o 
  -8   5   4      204.72      194.50      5.10 o 
  -7   5   4        4.37        3.75      1.67 o 
  -6   5   4       73.27       80.84      3.32 o 
  -5   5   4      609.88      598.35      7.69 o 
  -4   5   4       79.21       66.06      3.98 o 
  -3   5   4      128.37      127.13      3.01 o 
  -2   5   4        0.05        0.94      0.94 o 
  -1   5   4       16.62       15.36      1.50 o 
   0   5   4     1222.08     1371.11     14.27 o 
   1   5   4      460.91      427.81      9.99 o 
   2   5   4      577.83      550.02      7.84 o 
   3   5   4       91.50       97.09      3.44 o 
   4   5   4      246.82      244.68      5.50 o 
   5   5   4       15.51       14.61      2.05 o 
   6   5   4      149.95      154.64      5.73 o 
   7   5   4       42.91       42.80      5.41 o 
   8   5   4        7.28        4.13      2.27 o 
   9   5   4        2.45        1.10      2.07 o 
  10   5   4        3.02        2.07      2.39 o 
  11   5   4        0.01        2.69      3.44 o 
 -12   6   4        0.73       -4.94      3.30 o 
 -11   6   4        8.37       11.29      4.47 o 
 -10   6   4       15.36       17.93      4.29 o 
  -9   6   4        1.25       -0.95      2.07 o 
  -8   6   4        3.15        3.50      1.78 o 
  -7   6   4       32.30       28.95      2.62 o 
  -6   6   4       11.61       10.14      1.62 o 
  -5   6   4      280.40      251.00      5.33 o 
  -4   6   4      106.00      102.48      3.57 o 
  -3   6   4     3733.41     3954.62     30.58 o 
  -2   6   4      109.65      107.71      3.74 o 
  -1   6   4        5.68        0.71      0.94 o 
   0   6   4      766.66      786.38     10.57 o 
   1   6   4      294.69      270.16      6.15 o 
   2   6   4      203.36      192.99      4.89 o 
   3   6   4       64.33       55.74      3.01 o 
   4   6   4       32.75       34.50      2.66 o 
   5   6   4      618.20      606.17      9.29 o 
   6   6   4       92.23       88.21      6.10 o 
   7   6   4       36.91       35.23      4.56 o 
   8   6   4       81.17       77.65      5.07 o 
   9   6   4       80.19       83.07     14.38 o 
  10   6   4       16.71       19.67      4.47 o 
  11   6   4        3.43        6.12      3.44 o 
 -12   7   4        1.14       -0.55      3.90 o 
 -11   7   4        1.62        5.20      4.08 o 
 -10   7   4       38.70       40.65      4.46 o 
  -9   7   4        8.09       10.79      2.46 o 
  -8   7   4       67.18       71.48      3.47 o 
  -7   7   4       79.43       81.39      3.56 o 
  -6   7   4      236.53      236.75      5.18 o 
  -5   7   4       23.38       27.20      2.28 o 
  -4   7   4       57.97       51.41      2.80 o 
  -3   7   4      127.06      131.78      7.55 o 
  -2   7   4       11.37       16.35      1.62 o 
  -1   7   4      427.03      389.17      7.80 o 
   0   7   4      479.25      497.35      8.46 o 
   1   7   4      186.52      202.88      5.51 o 
   2   7   4        1.78        0.00      1.43 o 
   3   7   4     2291.29     2278.45     19.80 o 
   4   7   4      403.83      402.12      7.71 o 
   5   7   4        7.10        6.81      1.90 o 
   6   7   4      523.55      519.90     13.54 o 
   7   7   4        8.90       12.28      2.83 o 
   8   7   4       92.87       86.98      6.39 o 
   9   7   4       86.99       86.95      5.88 o 
  10   7   4        0.02        2.48      3.05 o 
  11   7   4        0.09        1.31      5.51 o 
 -11   8   4       17.70       19.47      5.51 o 
 -10   8   4        3.22        0.83      3.51 o 
  -9   8   4        4.60        4.05      1.81 o 
  -8   8   4        9.80        7.03      1.91 o 
  -7   8   4       13.89       13.48      2.04 o 
  -6   8   4      205.57      204.14      5.04 o 
  -5   8   4       64.36       73.34      3.49 o 
  -4   8   4        7.62        7.08      1.62 o 
  -3   8   4       25.39       20.73      2.43 o 
  -2   8   4      615.38      596.12      7.84 o 
  -1   8   4      121.29      109.79      4.19 o 
   0   8   4       23.98       23.66      2.55 o 
   1   8   4        0.20        0.37      1.59 o 
   2   8   4       99.55      108.84      4.05 o 
   3   8   4      157.04      158.46      5.09 o 
   4   8   4      487.23      453.46      7.38 o 
   5   8   4      176.68      175.27     10.13 o 
   6   8   4       28.99       20.22      3.36 o 
   7   8   4       18.07       24.80      3.70 o 
   8   8   4      121.00      115.54      6.24 o 
   9   8   4       62.65       54.92      6.20 o 
  10   8   4        0.32        3.83      3.86 o 
 -11   9   4       20.68       24.36      5.51 o 
 -10   9   4       68.59       74.76      4.67 o 
  -9   9   4       17.65       10.51      2.29 o 
  -8   9   4        0.48        1.37      1.53 o 
  -7   9   4       86.44      100.18      4.01 o 
  -6   9   4      311.59      321.21      7.08 o 
  -5   9   4      126.15      134.67      5.17 o 
  -4   9   4       67.04       65.00      3.44 o 
  -3   9   4       51.21       54.64      5.60 o 
  -2   9   4        0.81        1.54      1.93 o 
  -1   9   4      438.82      424.26      8.18 o 
   0   9   4      189.05      193.33      5.80 o 
   1   9   4        0.17        2.65      2.62 o 
   2   9   4        1.57        0.72      1.78 o 
   3   9   4      260.43      250.88      6.60 o 
   4   9   4       14.17        9.59      2.12 o 
   5   9   4      452.09      409.26      9.83 o 
   6   9   4       28.18       35.76      3.87 o 
   7   9   4       59.11       59.29      7.85 o 
   8   9   4        0.43       -1.09      2.24 o 
   9   9   4       21.69       25.79      5.02 o 
  10   9   4        0.61        3.60      4.96 o 
 -10  10   4        2.82        0.45      2.94 o 
  -9  10   4      149.98      134.62      5.74 o 
  -8  10   4       69.94       67.27      3.85 o 
  -7  10   4       36.07       37.10      3.03 o 
  -6  10   4      109.30       95.55      4.46 o 
  -5  10   4        0.97        2.81      1.67 o 
  -4  10   4       28.69       36.03      2.94 o 
  -3  10   4        3.74        1.93      4.13 o 
  -2  10   4       10.06       12.83      3.05 o 
  -1  10   4       85.04       90.45      4.39 o 
   0  10   4       48.76       45.97      3.47 o 
   1  10   4        0.44       -2.36      1.57 o 
   2  10   4       53.72       46.04      4.49 o 
   3  10   4       14.89       23.21      2.76 o 
   4  10   4        0.69        0.92      1.90 o 
   5  10   4       34.26       31.03      3.71 o 
   6  10   4        3.59        3.51      2.43 o 
   7  10   4       97.00       97.38      6.80 o 
   8  10   4        4.19        8.38      3.69 o 
   9  10   4       18.38       15.91      4.37 o 
  -9  11   4        2.96        3.28      2.40 o 
  -8  11   4       87.83       89.01      5.49 o 
  -7  11   4       68.08       74.61      3.99 o 
  -6  11   4       15.61       19.10      3.58 o 
  -5  11   4       33.11       28.87      2.94 o 
  -4  11   4       41.18       38.01      3.70 o 
  -3  11   4      198.66      176.42      7.59 o 
  -2  11   4        6.14        6.93      2.65 o 
  -1  11   4       12.36       10.75      3.12 o 
   0  11   4       10.72       10.49      2.51 o 
   1  11   4        9.06        9.94      2.51 o 
   2  11   4        0.70        1.80      2.30 o 
   3  11   4      176.00      198.58      6.04 o 
   4  11   4        3.29        5.30      2.10 o 
   5  11   4        3.67        3.12      2.39 o 
   6  11   4      131.07      114.49      6.22 o 
   7  11   4       82.58       98.56      7.17 o 
   8  11   4        0.16       -1.53      3.58 o 
  -9  12   4        1.18        4.15      2.61 o 
  -8  12   4       49.42       55.93      4.40 o 
  -7  12   4        9.06        9.98      2.54 o 
  -6  12   4       64.87       63.64      4.20 o 
  -5  12   4      164.17      168.88      6.56 o 
  -4  12   4      207.07      199.08      8.76 o 
  -3  12   4       19.11       15.74      3.69 o 
  -2  12   4      829.66      793.44     16.36 o 
  -1  12   4      233.56      255.25      9.50 o 
   0  12   4      260.51      232.69      7.18 o 
   1  12   4       26.76       24.04      5.28 o 
   2  12   4      102.45       98.75      7.52 o 
   3  12   4       44.58       33.67      3.70 o 
   4  12   4       49.16       55.77      4.75 o 
   5  12   4        1.72        0.62      2.60 o 
   6  12   4        6.13        4.29      2.99 o 
   7  12   4       38.03       36.49      5.81 o 
   8  12   4       76.65      100.32     12.68 o 
  -8  13   4        5.45        7.53      2.77 o 
  -7  13   4        4.22       -0.14      2.39 o 
  -6  13   4       15.20       15.77      3.90 o 
  -5  13   4       27.43       27.02      4.16 o 
  -4  13   4        1.63        2.82      3.16 o 
  -3  13   4       94.12      102.09      6.81 o 
  -2  13   4        3.96        4.47      3.30 o 
  -1  13   4       50.74       60.13     12.13 o 
   0  13   4       33.50       33.29      4.63 o 
   1  13   4       53.53       43.54      4.14 o 
   2  13   4      135.21      135.26      6.70 o 
   3  13   4      225.26      234.15      8.04 o 
   4  13   4       61.56       63.50      5.48 o 
   5  13   4        6.23        1.48      2.57 o 
   6  13   4       34.00       38.91      4.69 o 
   7  13   4        7.18       11.58      4.68 o 
  -6  14   4       18.23       16.18      4.08 o 
  -5  14   4       54.14       59.73     11.58 o 
  -4  14   4        2.52        0.69      3.05 o 
  -3  14   4       11.94       10.11      4.08 o 
  -2  14   4       66.98       78.75      8.82 o 
  -1  14   4       10.89       13.23      3.90 o 
   0  14   4        7.63        1.89      4.69 o 
   1  14   4       14.76       24.67      5.62 o 
   2  14   4        7.13        7.01      2.75 o 
   3  14   4       19.81       25.48      3.73 o 
   4  14   4       77.42       75.01     11.30 o 
   5  14   4       47.67       46.68      5.03 o 
  -4  15   4        0.56       -5.79      3.86 o 
  -3  15   4        8.25        4.55      3.84 o 
  -2  15   4        9.57        1.93      5.79 o 
  -1  15   4        1.19       -1.65      3.12 o 
   0  15   4       57.82       78.76      6.81 o 
   1  15   4       87.21       89.49     16.54 o 
   2  15   4       43.03       61.38      5.17 o 
   3  15   4       44.48       51.89      6.20 o 
 -13   1   5        3.28       -3.58      3.90 o 
 -12   1   5       62.76       43.84      6.42 o 
 -11   1   5       50.25       35.50      5.25 o 
 -10   1   5       69.43       58.50      8.27 o 
  -9   1   5        5.48        2.59      2.51 o 
  -8   1   5      379.55      368.43     17.64 o 
  -7   1   5        0.09        0.55      2.34 o 
  -6   1   5      143.62      129.43      6.06 o 
  -5   1   5       54.52       58.90      2.80 o 
  -4   1   5      149.34      146.81      3.31 o 
  -3   1   5       17.00       33.20      1.82 o 
  -2   1   5       73.32       85.01      3.06 o 
  -1   1   5     2381.00     2582.43     18.31 o 
   0   1   5      600.95      655.88      7.77 o 
   1   1   5     1324.25     1481.03     12.74 o 
   2   1   5      509.68      510.65      6.73 o 
   3   1   5      306.87      262.34      6.21 o 
   4   1   5       57.97       56.13      4.46 o 
   5   1   5        3.08        1.96      1.22 o 
   6   1   5      197.86      198.99      6.16 o 
   7   1   5       69.65       80.77     10.20 o 
   8   1   5       81.70       91.23      6.81 o 
   9   1   5       23.31       17.01      4.41 o 
  10   1   5       12.87        9.17      3.86 o 
  11   1   5        3.17        3.86      3.44 o 
 -13   2   5       19.88       12.40      5.07 o 
 -12   2   5        4.97        2.45      5.79 o 
 -11   2   5       31.85       25.35      5.02 o 
 -10   2   5      116.67      114.81      7.59 o 
  -9   2   5       13.69       12.21      3.69 o 
  -8   2   5      239.58      257.58      9.35 o 
  -7   2   5        1.25        1.10      2.34 o 
  -6   2   5      231.95      258.73     11.02 o 
  -5   2   5        2.06        1.15      1.26 o 
  -4   2   5       45.80       52.63      4.09 o 
  -3   2   5      132.91      126.22      3.22 o 
  -2   2   5     2002.00     2000.87     17.26 o 
  -1   2   5      427.78      451.83      8.91 o 
   0   2   5        2.87        2.13      0.88 o 
   1   2   5      527.81      529.45      5.72 o 
   2   2   5       42.82       24.67      1.82 o 
   3   2   5        1.22        0.93      1.35 o 
   4   2   5        8.92        7.54      1.54 o 
   5   2   5      456.01      439.42      7.34 o 
   6   2   5       54.52       53.86      3.89 o 
   7   2   5        3.73        3.96      1.86 o 
   8   2   5      175.88      208.38      9.15 o 
   9   2   5       57.63       58.91     13.23 o 
  10   2   5       17.05       15.71      3.90 o 
  11   2   5       35.39       45.42      6.03 o 
 -12   3   5        2.77        1.00      4.08 o 
 -11   3   5       20.71       17.64      4.68 o 
 -10   3   5       52.47       49.96     11.58 o 
  -9   3   5       33.75       37.14      7.17 o 
  -8   3   5       27.49       27.92      4.96 o 
  -7   3   5      118.13      123.64      6.42 o 
  -6   3   5       37.43       34.90      3.81 o 
  -5   3   5        7.61        4.65      1.53 o 
  -4   3   5      357.61      348.80      6.80 o 
  -3   3   5     1253.86     1259.31     11.09 o 
  -2   3   5        0.09       -0.42      0.75 o 
  -1   3   5      523.54      514.59      6.48 o 
   0   3   5      578.08      586.75      7.02 o 
   1   3   5      102.84       89.69      2.84 o 
   2   3   5      969.86      997.83     18.67 o 
   3   3   5     1483.79     1478.86     21.30 o 
   4   3   5       47.00       49.07      2.84 o 
   5   3   5      137.66      128.97      4.29 o 
   6   3   5     1648.76     1650.88     19.66 o 
   7   3   5        3.29        4.57      1.94 o 
   8   3   5        0.08       -0.52      1.78 o 
   9   3   5       38.49       45.93      5.79 o 
  10   3   5        2.74        8.54      3.51 o 
  11   3   5        3.48        3.79      3.58 o 
 -12   4   5       10.79        5.91      4.08 o 
 -11   4   5       21.88       15.65      4.47 o 
 -10   4   5        1.84       -0.99      2.90 o 
  -9   4   5       77.21       81.32      9.65 o 
  -8   4   5      128.29      126.44      8.54 o 
  -7   4   5       33.40       45.01      7.10 o 
  -6   4   5        2.68        0.16      1.60 o 
  -5   4   5       59.76       56.64      4.19 o 
  -4   4   5       37.95       34.47      2.51 o 
  -3   4   5      581.54      606.71     10.61 o 
  -2   4   5      163.42      164.98      4.64 o 
  -1   4   5     1349.92     1328.03     11.58 o 
   0   4   5      596.95      573.52      9.10 o 
   1   4   5       32.13       32.53      3.24 o 
   2   4   5       28.03       32.28      2.75 o 
   3   4   5      859.31      876.35     16.71 o 
   4   4   5      209.72      210.93      5.35 o 
   5   4   5      310.66      335.21      6.86 o 
   6   4   5       29.56       27.72      3.24 o 
   7   4   5      151.25      163.76      6.25 o 
   8   4   5       26.04       24.16      3.38 o 
   9   4   5        0.44        0.02      2.32 o 
  10   4   5        0.65        0.48      2.90 o 
  11   4   5       14.15        6.50      3.84 o 
 -12   5   5        0.08       -5.53      3.69 o 
 -11   5   5       10.52        7.72      4.29 o 
 -10   5   5        2.31        2.02      3.44 o 
  -9   5   5        3.34        5.51      3.12 o 
  -8   5   5       15.83       15.77      3.90 o 
  -7   5   5       17.70       20.43      2.94 o 
  -6   5   5      858.01      870.54     11.08 o 
  -5   5   5      424.57      407.20      7.16 o 
  -4   5   5       14.14       14.96      2.10 o 
  -3   5   5        5.18        3.39      1.80 o 
  -2   5   5       29.33       37.58      2.15 o 
  -1   5   5      172.75      182.66      6.28 o 
   0   5   5        0.07        0.28      0.95 o 
   1   5   5     1413.65     1411.37     16.70 o 
   2   5   5      985.40      952.49     12.99 o 
   3   5   5      134.66      139.91      4.40 o 
   4   5   5      489.02      482.45      8.16 o 
   5   5   5       75.05       60.41      4.36 o 
   6   5   5       56.87       50.85      4.02 o 
   7   5   5        2.58       -0.68      1.68 o 
   8   5   5       45.51       47.42      4.46 o 
   9   5   5       24.78       23.81      3.70 o 
  10   5   5       15.24       14.46      3.36 o 
  11   5   5        3.38       12.68      6.06 o 
 -12   6   5        0.14       -0.18      4.08 o 
 -11   6   5        0.54        0.55      3.51 o 
 -10   6   5       17.08       21.87      4.69 o 
  -9   6   5        3.92        2.37      3.30 o 
  -8   6   5       42.66       34.82      2.58 o 
  -7   6   5        3.92        0.84      1.46 o 
  -6   6   5       43.84       42.52      3.07 o 
  -5   6   5       38.48       35.38      2.92 o 
  -4   6   5      130.25      134.17      4.69 o 
  -3   6   5       81.48       88.50      5.01 o 
  -2   6   5      129.69      134.48      5.17 o 
  -1   6   5       13.59       14.47      3.48 o 
   0   6   5      413.15      402.81      8.21 o 
   1   6   5       23.08       28.75      2.31 o 
   2   6   5       53.60       52.45      3.60 o 
   3   6   5      494.54      484.25      8.31 o 
   4   6   5       17.53       16.36      2.20 o 
   5   6   5      357.84      346.15      7.35 o 
   6   6   5       89.96       79.29      4.87 o 
   7   6   5        0.10        1.52      2.00 o 
   8   6   5        2.30        3.42      2.18 o 
   9   6   5       42.39       42.53      4.66 o 
  10   6   5        8.25       10.50      3.50 o 
 -11   7   5        0.98        0.47      3.53 o 
 -10   7   5        5.31        3.54      3.06 o 
  -9   7   5       15.40       18.41      3.70 o 
  -8   7   5        2.63        0.86      1.67 o 
  -7   7   5       47.36       49.38      2.97 o 
  -6   7   5      189.30      199.35      5.65 o 
  -5   7   5       40.84       46.27      4.15 o 
  -4   7   5        4.54        2.38      1.78 o 
  -3   7   5      482.45      490.39      8.84 o 
  -2   7   5       82.45       93.92      5.25 o 
  -1   7   5      105.23      112.67      4.36 o 
   0   7   5      497.43      460.09      8.65 o 
   1   7   5      344.69      333.74      7.62 o 
   2   7   5     1661.12     1599.57     16.05 o 
   3   7   5       58.40       59.10      3.54 o 
   4   7   5       31.30       32.52      3.01 o 
   5   7   5      190.19      189.31      5.78 o 
   6   7   5       23.15       21.39      3.28 o 
   7   7   5       31.40       34.32      6.01 o 
   8   7   5        0.00       -0.49      2.18 o 
   9   7   5        1.67       -0.83      2.27 o 
  10   7   5       28.39       32.18      5.25 o 
 -11   8   5        3.70        2.07      4.08 o 
 -10   8   5        0.06       -2.95      2.75 o 
  -9   8   5        1.75        3.97      2.75 o 
  -8   8   5        2.19        1.60      1.78 o 
  -7   8   5       13.64       11.80      2.00 o 
  -6   8   5        0.24       -1.05      1.73 o 
  -5   8   5        2.48        4.01      2.06 o 
  -4   8   5       11.04        8.68      2.18 o 
  -3   8   5       11.99        9.13      2.65 o 
  -2   8   5       17.67       20.78      4.41 o 
  -1   8   5      115.78      111.50      6.40 o 
   0   8   5      299.98      308.40      7.18 o 
   1   8   5       54.08       54.94      4.76 o 
   2   8   5      204.95      182.77      7.20 o 
   3   8   5     1007.73      998.95     14.63 o 
   4   8   5        0.72        0.94      1.71 o 
   5   8   5       80.58       83.19      4.34 o 
   6   8   5       19.88       16.65      3.15 o 
   7   8   5       10.27        4.77      2.64 o 
   8   8   5        1.01        2.42      2.51 o 
   9   8   5        5.86        5.63      2.90 o 
  10   8   5        6.56        4.66      3.84 o 
 -10   9   5       11.61       13.61      3.92 o 
  -9   9   5       77.79       82.14      4.18 o 
  -8   9   5        1.89       -1.62      1.68 o 
  -7   9   5        0.96        0.28      1.71 o 
  -6   9   5      103.80      110.49      5.26 o 
  -5   9   5       45.86       43.84      3.68 o 
  -4   9   5       90.26       95.71      5.96 o 
  -3   9   5       18.53       26.71      4.13 o 
  -2   9   5        5.72        9.84      2.65 o 
  -1   9   5       13.58       10.36      3.31 o 
   0   9   5        1.08        2.29      1.86 o 
   1   9   5      304.74      281.32      9.30 o 
   2   9   5        0.00        0.90      2.03 o 
   3   9   5       29.99       28.14      3.28 o 
   4   9   5        0.86       -0.29      1.75 o 
   5   9   5       70.84       88.58      4.56 o 
   6   9   5      236.05      222.26      8.15 o 
   7   9   5       10.94        9.98      3.26 o 
   8   9   5       68.76       79.32      5.93 o 
   9   9   5        5.68        5.37      3.69 o 
 -10  10   5       15.47       25.71      5.46 o 
  -9  10   5       44.27       53.48      4.19 o 
  -8  10   5        1.52        0.53      1.96 o 
  -7  10   5        0.08        2.44      1.92 o 
  -6  10   5        4.55        2.70      2.33 o 
  -5  10   5      121.83      109.59      6.59 o 
  -4  10   5      156.83      162.04      7.99 o 
  -3  10   5       26.20       26.35      9.92 o 
  -2  10   5       10.04       10.71      3.05 o 
  -1  10   5      381.37      387.82     11.28 o 
   0  10   5      549.39      545.64     10.46 o 
   1  10   5       50.54       33.90      5.39 o 
   2  10   5      276.70      228.81      7.32 o 
   3  10   5      505.82      501.03     10.71 o 
   4  10   5       83.56       76.64      5.32 o 
   5  10   5      109.37      124.49      8.06 o 
   6  10   5       20.02       27.95      4.11 o 
   7  10   5       30.97       27.74      9.40 o 
   8  10   5        7.09        8.54      3.28 o 
  -9  11   5        0.19        0.58      2.71 o 
  -8  11   5       48.93       50.75      3.72 o 
  -7  11   5       61.75       56.67      3.73 o 
  -6  11   5       28.85       27.88      4.47 o 
  -5  11   5      314.06      323.44     11.06 o 
  -4  11   5        9.51        8.54      3.12 o 
  -3  11   5       47.82       35.89      4.63 o 
  -2  11   5        4.91       -0.80      1.91 o 
  -1  11   5        1.90        1.10      2.34 o 
   0  11   5        8.15       11.45      3.44 o 
   1  11   5       32.31       42.26      3.82 o 
   2  11   5       28.13       21.70      3.24 o 
   3  11   5        0.20        0.05      2.18 o 
   4  11   5      238.29      234.82      7.04 o 
   5  11   5       77.46       80.65      6.41 o 
   6  11   5       29.50       36.65      4.43 o 
   7  11   5        0.11        3.00      2.96 o 
   8  11   5        0.45        1.13      3.84 o 
  -8  12   5       15.97       11.63      3.24 o 
  -7  12   5        2.40        4.07      2.44 o 
  -6  12   5      103.55      113.08      7.41 o 
  -5  12   5        2.04        2.72      4.13 o 
  -4  12   5       17.91       24.55      9.37 o 
  -3  12   5        1.47        0.59      4.13 o 
  -2  12   5       79.16       71.20     11.02 o 
  -1  12   5       96.89       81.85      6.20 o 
   0  12   5       23.59       23.11      4.08 o 
   1  12   5        6.37        6.11      2.51 o 
   2  12   5        3.08        4.46      2.60 o 
   3  12   5        5.97        3.62      4.34 o 
   4  12   5       40.86       43.80      4.53 o 
   5  12   5       31.82       26.62      4.06 o 
   6  12   5       10.79        8.27      3.36 o 
   7  12   5        2.64        3.62      3.15 o 
  -7  13   5       70.57       63.74      6.89 o 
  -6  13   5        9.29        1.78      3.44 o 
  -5  13   5       20.57       12.26      4.08 o 
  -4  13   5        9.51       10.85      6.34 o 
  -3  13   5       51.22       41.98      5.25 o 
  -2  13   5       15.51       10.47      6.89 o 
  -1  13   5        4.34        9.92      3.51 o 
   0  13   5        4.22        4.12      3.16 o 
   1  13   5       17.30       14.72      3.84 o 
   2  13   5       72.02       75.14      5.19 o 
   3  13   5       33.99       27.85      3.92 o 
   4  13   5        2.90        4.63      2.75 o 
   5  13   5        6.39        6.34      3.51 o 
   6  13   5        0.49        3.49      3.15 o 
  -5  14   5        0.05       -2.95      3.16 o 
  -4  14   5       20.15       16.93      7.72 o 
  -3  14   5        4.09       -1.34      4.69 o 
  -2  14   5       21.96       21.30      4.86 o 
  -1  14   5       64.41       52.92     10.20 o 
   0  14   5      148.80      143.63      8.37 o 
   1  14   5        5.70        6.61      4.13 o 
   2  14   5       19.80       16.58      3.60 o 
   3  14   5      119.48      118.19      6.67 o 
   4  14   5       74.92       75.53      7.02 o 
  -3  15   5        0.88        2.20      6.61 o 
  -2  15   5       21.26       28.87      5.17 o 
  -1  15   5        8.39       11.07      4.23 o 
   0  15   5       20.03       30.80      5.41 o 
   1  15   5        5.68        2.69      3.26 o 
   2  15   5        2.87        2.99      3.69 o 
 -12   0   6        0.19       -2.20      4.96 o 
 -11   0   6      177.37      170.32     13.23 o 
 -10   0   6        0.05        2.20      4.41 o 
  -9   0   6       26.56       15.98      5.51 o 
  -8   0   6       90.60       83.23      8.27 o 
  -7   0   6      120.45      114.10      8.82 o 
  -6   0   6       18.26       12.68      3.86 o 
  -5   0   6      291.25      308.12     13.23 o 
  -4   0   6     1582.57     1652.26     19.73 o 
  -3   0   6      416.09      431.69     12.95 o 
  -2   0   6      895.62     1029.09     15.43 o 
  -1   0   6     2107.58     2103.01     23.97 o 
   0   0   6      317.40      290.23      7.77 o 
   1   0   6       12.78       12.13      2.12 o 
   2   0   6       13.88       13.42      2.24 o 
   3   0   6     1348.88     1373.81     18.27 o 
   4   0   6      314.03      351.67     14.88 o 
   5   0   6      130.63      108.04      9.92 o 
   6   0   6        5.67        4.41      3.86 o 
   7   0   6        1.97        6.06      3.86 o 
   8   0   6       24.50       21.50      6.06 o 
   9   0   6        1.35        3.86      4.41 o 
  10   0   6       37.70       35.83      8.27 o 
  11   0   6        0.06       -3.31      3.86 o 
 -12   1   6        3.83        5.79      4.29 o 
 -11   1   6       36.71       39.09      5.85 o 
 -10   1   6       34.87       32.76      5.25 o 
  -9   1   6        1.67        2.54      2.90 o 
  -8   1   6        3.43        2.84      2.51 o 
  -7   1   6       15.61       15.11      3.30 o 
  -6   1   6       89.03       90.11      8.82 o 
  -5   1   6      142.23      147.76      8.27 o 
  -4   1   6      248.52      261.42      5.99 o 
  -3   1   6      113.75      124.96      4.30 o 
  -2   1   6      566.21      552.14      6.72 o 
  -1   1   6       55.79       80.94      3.01 o 
   0   1   6       13.13       14.58      1.45 o 
   1   1   6       35.00       44.76      2.43 o 
   2   1   6      238.25      226.69      4.85 o 
   3   1   6      116.73      122.27      4.70 o 
   4   1   6      401.85      377.81      8.63 o 
   5   1   6       14.55        8.60      5.24 o 
   6   1   6        5.02       -1.10      1.95 o 
   7   1   6      347.87      351.85     11.88 o 
   8   1   6      197.14      228.53     10.20 o 
   9   1   6       31.54       30.25      5.07 o 
  10   1   6       45.05       39.37      6.03 o 
  11   1   6       34.65       26.97      5.25 o 
 -12   2   6        7.93        5.54      3.84 o 
 -11   2   6       34.45       32.78      5.25 o 
 -10   2   6       25.77       28.88      4.86 o 
  -9   2   6        3.95        7.52      3.31 o 
  -8   2   6        0.02        1.99      2.51 o 
  -7   2   6        4.47        0.28      2.34 o 
  -6   2   6      158.22      182.95      7.99 o 
  -5   2   6        5.31        9.30      2.58 o 
  -4   2   6        8.72        9.05      2.00 o 
  -3   2   6        8.84        7.14      1.20 o 
  -2   2   6      141.81      139.60      3.77 o 
  -1   2   6      145.49      142.50      3.75 o 
   0   2   6      380.32      429.01      5.73 o 
   1   2   6      172.68      169.03      4.20 o 
   2   2   6        4.21        6.55      1.68 o 
   3   2   6      247.65      243.41      6.49 o 
   4   2   6       32.81       36.93      3.14 o 
   5   2   6       80.43       84.25      5.25 o 
   6   2   6      157.40      148.66      7.80 o 
   7   2   6       66.70       65.05      6.24 o 
   8   2   6       53.83       40.99      5.41 o 
   9   2   6        5.90        9.92      3.51 o 
  10   2   6       39.66       45.05      6.20 o 
  11   2   6        5.15        1.83      3.69 o 
 -12   3   6       11.23       11.91      5.51 o 
 -11   3   6        0.62       -3.11      3.58 o 
 -10   3   6        1.52        1.93      3.12 o 
  -9   3   6       11.38       12.68      3.51 o 
  -8   3   6        0.00       -2.76      2.34 o 
  -7   3   6       21.54       24.89      4.69 o 
  -6   3   6        5.43        4.58      2.51 o 
  -5   3   6        3.51        3.24      1.68 o 
  -4   3   6       21.93       20.30      2.24 o 
  -3   3   6      158.67      169.37      4.96 o 
  -2   3   6      129.18      128.21      3.58 o 
  -1   3   6        0.88       -0.13      1.01 o 
   0   3   6      179.68      183.17      5.47 o 
   1   3   6        0.98        2.38      1.19 o 
   2   3   6      740.72      735.01     16.69 o 
   3   3   6      100.84       97.59      4.61 o 
   4   3   6      179.77      166.55      5.67 o 
   5   3   6      165.02      175.85      5.13 o 
   6   3   6       11.09        6.44      2.24 o 
   7   3   6       12.94        7.44      3.12 o 
   8   3   6       39.73       40.02      5.25 o 
   9   3   6        6.90        3.82      3.05 o 
  10   3   6       56.51       47.13      6.24 o 
 -12   4   6        4.72        2.25      5.51 o 
 -11   4   6        9.98       13.91      5.79 o 
 -10   4   6       21.32       16.44      5.24 o 
  -9   4   6       92.16       98.26     11.02 o 
  -8   4   6       20.50       16.92      3.69 o 
  -7   4   6      218.21      215.48      8.71 o 
  -6   4   6       21.80       25.22      3.15 o 
  -5   4   6      136.23      141.18      4.47 o 
  -4   4   6       86.25       80.81      6.03 o 
  -3   4   6      496.07      496.11      8.66 o 
  -2   4   6      199.28      203.35      4.52 o 
  -1   4   6      390.44      374.05      6.59 o 
   0   4   6       86.73      107.92      4.34 o 
   1   4   6      772.71      746.77     11.52 o 
   2   4   6      502.14      483.25      9.40 o 
   3   4   6     2778.81     2839.03     86.06 o 
   4   4   6       65.47       56.69      3.29 o 
   5   4   6       43.34       44.11      3.74 o 
   6   4   6       18.36       21.09      3.04 o 
   7   4   6       30.44       32.00      3.68 o 
   8   4   6        0.67        1.06      2.51 o 
   9   4   6        9.08        7.90      3.44 o 
  10   4   6        0.04        1.79      3.31 o 
 -11   5   6       17.54       10.23      5.51 o 
 -10   5   6        1.58        3.08      4.41 o 
  -9   5   6        0.01        1.65      3.12 o 
  -8   5   6       22.22       24.91      4.63 o 
  -7   5   6        3.84        5.59      3.03 o 
  -6   5   6       23.15       24.21      2.63 o 
  -5   5   6      176.07      187.87      5.18 o 
  -4   5   6      741.11      753.92     25.43 o 
  -3   5   6       62.78       60.53      3.42 o 
  -2   5   6        3.43        1.47      1.72 o 
  -1   5   6      151.82      163.03      5.07 o 
   0   5   6        6.12        3.84      1.86 o 
   1   5   6       56.15       54.53      4.15 o 
   2   5   6        1.06        1.41      1.78 o 
   3   5   6        1.47       -0.72      1.78 o 
   4   5   6      488.20      493.17      9.91 o 
   5   5   6       76.75       71.69      3.81 o 
   6   5   6       27.33       26.44      2.76 o 
   7   5   6        3.77        5.66      2.51 o 
   8   5   6      109.26      117.23      9.57 o 
   9   5   6        3.37        4.13      3.12 o 
  10   5   6        1.21        0.97      3.30 o 
 -11   6   6        4.23        0.84      3.69 o 
 -10   6   6        3.56        8.54      4.29 o 
  -9   6   6       76.26       60.10      5.07 o 
  -8   6   6       56.95       46.60      4.51 o 
  -7   6   6       54.61       66.95      5.25 o 
  -6   6   6      166.53      182.21      6.29 o 
  -5   6   6      457.76      468.00      9.30 o 
  -4   6   6       10.83       14.84      2.51 o 
  -3   6   6      497.48      499.79     14.33 o 
  -2   6   6      242.87      257.27      8.55 o 
  -1   6   6     3091.11     3099.09     32.17 o 
   0   6   6       33.59       33.12      2.96 o 
   1   6   6      157.08      161.25      6.69 o 
   2   6   6       40.70       34.87      3.36 o 
   3   6   6        4.11        2.46      1.86 o 
   4   6   6       77.87       81.36      4.70 o 
   5   6   6       21.96       23.11      2.84 o 
   6   6   6       56.94       53.82      3.75 o 
   7   6   6        1.32        2.03      2.43 o 
   8   6   6        5.02        2.25      2.51 o 
   9   6   6        0.83        3.29      2.51 o 
  10   6   6        2.19        2.45      3.44 o 
 -11   7   6        0.08       -0.20      3.47 o 
 -10   7   6        0.52       -4.01      2.75 o 
  -9   7   6        1.09        0.17      2.67 o 
  -8   7   6      118.19      111.20      6.22 o 
  -7   7   6       26.14       23.87      2.91 o 
  -6   7   6       71.39       65.11      3.78 o 
  -5   7   6       10.83       14.85      2.67 o 
  -4   7   6      468.68      463.91     12.95 o 
  -3   7   6      130.08      143.91      9.37 o 
  -2   7   6      140.24      126.29     10.47 o 
  -1   7   6       81.65       82.20      4.56 o 
   0   7   6     2050.06     2011.22     21.39 o 
   1   7   6        0.10        2.48      1.88 o 
   2   7   6      777.68      732.16     17.24 o 
   3   7   6       47.31       40.77      3.70 o 
   4   7   6       90.14       72.09      4.66 o 
   5   7   6       21.31       25.23      2.99 o 
   6   7   6       94.01      104.10      6.05 o 
   7   7   6       35.42       42.42      4.55 o 
   8   7   6        8.11        3.35      2.75 o 
   9   7   6        0.03        1.44      2.67 o 
 -10   8   6        0.30        0.19      2.96 o 
  -9   8   6        0.39       -0.92      2.86 o 
  -8   8   6       18.49       22.23      4.22 o 
  -7   8   6       28.92       32.69      3.24 o 
  -6   8   6       12.62        8.49      2.21 o 
  -5   8   6        2.09        2.12      2.76 o 
  -4   8   6        6.03        8.60      2.75 o 
  -3   8   6       36.67       31.65      4.23 o 
  -2   8   6      361.12      346.00     19.84 o 
  -1   8   6       69.84       79.12      5.64 o 
   0   8   6        0.08        0.71      1.68 o 
   1   8   6      148.62      142.13      9.21 o 
   2   8   6       53.57       59.55      4.24 o 
   3   8   6      119.19      115.30      4.82 o 
   4   8   6        2.27       -0.30      2.00 o 
   5   8   6       86.73       85.86      4.67 o 
   6   8   6        6.28        3.06      2.51 o 
   7   8   6      100.66      100.38      6.36 o 
   8   8   6        0.04        0.99      2.57 o 
   9   8   6        1.75        3.59      3.15 o 
 -10   9   6       10.55        3.08      3.43 o 
  -9   9   6        0.60       -1.99      2.92 o 
  -8   9   6       70.72       68.14      5.55 o 
  -7   9   6        4.49        3.86      2.28 o 
  -6   9   6        9.12        6.13      3.05 o 
  -5   9   6        7.31        1.42      2.65 o 
  -4   9   6      136.58      148.59     25.63 o 
  -3   9   6        6.50        9.85      3.05 o 
  -2   9   6      108.25       97.55      6.20 o 
  -1   9   6      135.87      129.21      8.54 o 
   0   9   6       35.07       36.60      4.86 o 
   1   9   6       26.45       21.12      3.06 o 
   2   9   6      220.68      241.04      8.22 o 
   3   9   6       11.70        9.37      2.55 o 
   4   9   6      115.92      133.33      9.24 o 
   5   9   6       79.05       78.45      4.48 o 
   6   9   6      237.17      249.11      8.88 o 
   7   9   6        1.68        3.06      2.96 o 
   8   9   6       49.88       56.79      5.62 o 
  -9  10   6       13.81        7.05      3.47 o 
  -8  10   6       47.02       43.04      4.70 o 
  -7  10   6        0.88       -0.06      2.57 o 
  -6  10   6       16.29       22.05      4.37 o 
  -5  10   6        0.12       -1.82      2.51 o 
  -4  10   6        6.80        7.34      3.05 o 
  -3  10   6        8.75       13.64      5.79 o 
  -2  10   6        7.56        8.72      3.05 o 
  -1  10   6        0.35        2.39      2.24 o 
   0  10   6       31.05       25.26      3.84 o 
   1  10   6       13.77        2.47      2.18 o 
   2  10   6       36.81       23.51      3.72 o 
   3  10   6       10.45        6.02      2.75 o 
   4  10   6       35.13       35.04      4.10 o 
   5  10   6      152.22      171.14      7.21 o 
   6  10   6        0.21        0.19      2.64 o 
   7  10   6       12.44       13.68      3.57 o 
  -8  11   6       45.81       40.23      4.86 o 
  -7  11   6        4.87       -1.28      2.46 o 
  -6  11   6       17.61       13.49      3.84 o 
  -5  11   6       38.63       27.56      4.77 o 
  -4  11   6       50.61       43.87      5.17 o 
  -3  11   6       57.75       55.23      5.64 o 
  -2  11   6       29.66       25.06      5.24 o 
  -1  11   6       31.59       22.13      4.69 o 
   0  11   6      300.34      305.87     10.89 o 
   1  11   6      106.84       95.75      8.82 o 
   2  11   6        2.72        5.26      2.67 o 
   3  11   6        6.77       11.21      2.86 o 
   4  11   6        3.16       -2.02      2.18 o 
   5  11   6        0.53       -0.18      2.55 o 
   6  11   6        3.12        2.90      3.04 o 
   7  11   6       26.75       28.22      4.48 o 
  -7  12   6        0.51       -2.71      2.74 o 
  -6  12   6        0.00       -0.73      2.90 o 
  -5  12   6        4.15        8.51      3.44 o 
  -4  12   6       13.51        3.47      3.16 o 
  -3  12   6       26.77       23.66      4.96 o 
  -2  12   6       10.61        3.40      3.16 o 
  -1  12   6        1.27        2.20      4.13 o 
   0  12   6        1.81        3.60      3.30 o 
   1  12   6      255.89      244.76     18.47 o 
   2  12   6       13.05       13.50      3.06 o 
   3  12   6        4.26        2.76      2.55 o 
   4  12   6      155.18      158.79      7.21 o 
   5  12   6      118.93      126.56     17.64 o 
  -6  13   6        6.42        0.84      4.13 o 
  -5  13   6        5.58       -0.36      3.16 o 
  -4  13   6      153.65      167.71      8.86 o 
  -3  13   6       83.25       73.17     10.20 o 
  -2  13   6        0.99       -2.20      2.47 o 
  -1  13   6        3.52        0.52      3.16 o 
   0  13   6       60.92       58.97      9.65 o 
   1  13   6        3.71        0.24      3.86 o 
   2  13   6       68.94       54.91      6.03 o 
   3  13   6       11.94        8.65      4.25 o 
   4  13   6        3.53        3.86      2.86 o 
  -4  14   6        0.50       -7.72      6.06 o 
  -3  14   6        9.54        6.92      3.84 o 
  -2  14   6       13.02        8.49      3.67 o 
  -1  14   6       34.60       43.95      6.03 o 
   0  14   6       36.99       26.04      5.02 o 
   1  14   6       36.37       33.82      5.79 o 
   2  14   6       10.13       10.11      4.37 o 
 -11   1   7       21.11       25.13      5.25 o 
 -10   1   7        2.96        0.83      4.69 o 
  -9   1   7        0.17       -0.37      2.90 o 
  -8   1   7       70.96       61.20      5.64 o 
  -7   1   7      123.87      118.11      8.82 o 
  -6   1   7        4.03        7.99      2.73 o 
  -5   1   7      122.69      128.09      6.42 o 
  -4   1   7      295.72      298.75      6.89 o 
  -3   1   7       29.48       34.98      2.46 o 
  -2   1   7       34.34       37.79      2.79 o 
  -1   1   7      100.02      118.48      3.49 o 
   0   1   7      289.00      279.02      5.84 o 
   1   1   7       35.93       34.26      2.48 o 
   2   1   7       62.37       60.84      3.73 o 
   3   1   7        8.01       12.16      2.46 o 
   4   1   7        6.43        5.79      3.05 o 
   5   1   7       49.86       48.27      5.46 o 
   6   1   7        7.37        5.72      3.05 o 
   7   1   7        0.03        0.28      2.73 o 
   8   1   7        9.60        5.57      6.89 o 
   9   1   7       13.53       14.88      4.29 o 
  10   1   7        0.42       -1.51      2.90 o 
 -11   2   7       10.66       10.07      5.24 o 
 -10   2   7       10.02        4.69      3.51 o 
  -9   2   7        0.07       -0.83      2.73 o 
  -8   2   7        1.43        2.42      2.51 o 
  -7   2   7       65.38       61.74      5.46 o 
  -6   2   7       26.91       30.61      9.37 o 
  -5   2   7      214.10      236.53     10.47 o 
  -4   2   7       36.94       42.38      3.23 o 
  -3   2   7      102.25      103.42      3.83 o 
  -2   2   7      157.94      160.14      4.38 o 
  -1   2   7      205.97      210.51      5.99 o 
   0   2   7      318.37      309.01      6.18 o 
   1   2   7      315.37      326.44      7.85 o 
   2   2   7      218.76      204.54      9.47 o 
   3   2   7        8.24        5.74      2.10 o 
   4   2   7     1056.74     1009.27     26.24 o 
   5   2   7      563.28      619.35     24.25 o 
   6   2   7       80.74       82.46      6.81 o 
   7   2   7      137.99      116.95      8.18 o 
   8   2   7       64.30       70.85      9.92 o 
   9   2   7       17.35       23.11      4.86 o 
  10   2   7       48.06       62.77      7.02 o 
 -11   3   7        0.03       -6.03      4.13 o 
 -10   3   7       67.22       77.55      6.98 o 
  -9   3   7        7.56        6.89      3.51 o 
  -8   3   7       71.76       71.56     11.30 o 
  -7   3   7        3.82        2.08      5.24 o 
  -6   3   7       96.80       99.68      6.20 o 
  -5   3   7       14.09       12.42      2.80 o 
  -4   3   7      457.22      448.42      7.72 o 
  -3   3   7      129.89      144.29      4.90 o 
  -2   3   7        3.79        4.91      1.50 o 
  -1   3   7       76.51       84.75      4.11 o 
   0   3   7     1280.27     1300.44     15.12 o 
   1   3   7      123.44      137.38      5.51 o 
   2   3   7        6.66        3.62      2.14 o 
   3   3   7      106.65      106.44      7.68 o 
   4   3   7      167.68      167.93      6.16 o 
   5   3   7       65.98       57.40      5.73 o 
   6   3   7       57.37       47.45      6.61 o 
   7   3   7       23.96       31.41      5.25 o 
   8   3   7       24.82       17.06      4.47 o 
   9   3   7       17.42        9.37      3.90 o 
 -11   4   7       13.26       13.82      4.86 o 
 -10   4   7       13.99        7.44      3.90 o 
  -9   4   7        5.38        1.10      2.90 o 
  -8   4   7       69.44       62.84      5.96 o 
  -7   4   7      248.61      263.58      9.89 o 
  -6   4   7      121.12      133.18      5.99 o 
  -5   4   7       33.94       32.19      2.68 o 
  -4   4   7        4.89        3.82      1.62 o 
  -3   4   7        4.08        3.67      2.24 o 
  -2   4   7       22.00       25.48      3.44 o 
  -1   4   7      177.04      164.34      8.33 o 
   0   4   7      247.59      236.54      6.77 o 
   1   4   7     1156.78     1180.71     16.77 o 
   2   4   7      230.22      234.09     12.25 o 
   3   4   7       23.42       22.14      3.04 o 
   4   4   7      167.95      160.64      6.08 o 
   5   4   7        1.88        1.76      2.00 o 
   6   4   7       14.93       12.05      2.71 o 
   7   4   7       20.68       17.51      4.96 o 
   8   4   7       33.40       24.80      5.07 o 
   9   4   7        0.01        1.59      3.30 o 
 -11   5   7       13.59        7.82      4.23 o 
 -10   5   7        0.14       -4.16      3.44 o 
  -9   5   7       32.07       43.57      5.64 o 
  -8   5   7       34.59       37.94      4.32 o 
  -7   5   7        0.06        0.63      2.43 o 
  -6   5   7       18.90       21.79      3.18 o 
  -5   5   7      103.03      103.78      4.24 o 
  -4   5   7      288.63      325.56      9.80 o 
  -3   5   7      201.46      194.89      7.53 o 
  -2   5   7      678.72      681.44     14.36 o 
  -1   5   7      323.85      328.99      7.90 o 
   0   5   7     1289.81     1295.06     20.46 o 
   1   5   7      447.65      461.06      9.75 o 
   2   5   7        4.98        5.79      2.27 o 
   3   5   7        0.24       -0.41      1.85 o 
   4   5   7       32.72       35.82      4.16 o 
   5   5   7       46.48       45.55      5.50 o 
   6   5   7        2.74       -0.23      1.90 o 
   7   5   7       77.51       84.49      7.72 o 
   8   5   7       13.11       20.59      4.63 o 
   9   5   7       11.57       16.78      4.47 o 
 -10   6   7        0.28        3.12      3.18 o 
  -9   6   7       12.96       10.84      3.50 o 
  -8   6   7        0.32        3.84      2.51 o 
  -7   6   7        0.56        2.92      2.32 o 
  -6   6   7        3.12        1.94      1.77 o 
  -5   6   7       24.22       25.28      3.22 o 
  -4   6   7        1.04        2.76      4.96 o 
  -3   6   7      490.86      512.92     34.45 o 
  -2   6   7        0.18        0.55      1.95 o 
  -1   6   7      294.38      289.57      9.92 o 
   0   6   7        2.03        1.74      2.36 o 
   1   6   7       18.94       23.56      3.09 o 
   2   6   7      236.60      224.27      7.26 o 
   3   6   7      145.10      136.98      8.25 o 
   4   6   7        1.50        1.27      2.00 o 
   5   6   7       54.53       51.02      4.38 o 
   6   6   7       22.62       25.02      3.12 o 
   7   6   7        2.46        4.14      2.83 o 
   8   6   7       40.48       47.17      6.63 o 
   9   6   7       22.52       29.76      7.72 o 
 -10   7   7        3.86        3.02      3.32 o 
  -9   7   7        9.16        8.29      3.76 o 
  -8   7   7       85.92       87.11      6.08 o 
  -7   7   7        7.23        2.67      2.64 o 
  -6   7   7      127.18      137.93     12.18 o 
  -5   7   7       15.78       22.41      8.54 o 
  -4   7   7      450.37      464.56     12.31 o 
  -3   7   7       10.74       11.09      3.16 o 
  -2   7   7        2.19       -2.20      1.83 o 
  -1   7   7        8.78        4.49      2.65 o 
   0   7   7      150.76      149.23      5.83 o 
   1   7   7        8.55        8.52      2.43 o 
   2   7   7        4.05        0.06      1.86 o 
   3   7   7      124.13      113.88      5.81 o 
   4   7   7       54.70       47.10      6.30 o 
   5   7   7        2.08        4.33      2.43 o 
   6   7   7        3.51        6.91      2.52 o 
   7   7   7       43.90       44.78      4.94 o 
   8   7   7        3.15        5.55      3.28 o 
  -9   8   7       12.02        8.68      3.79 o 
  -8   8   7       11.22       16.18      8.27 o 
  -7   8   7       38.51       39.39      4.49 o 
  -6   8   7        3.00        6.48      2.51 o 
  -5   8   7        4.70        1.02      2.65 o 
  -4   8   7       53.47       60.10      5.56 o 
  -3   8   7      141.50      145.10      7.53 o 
  -2   8   7       60.96       60.98      6.06 o 
  -1   8   7        0.02        1.15      2.24 o 
   0   8   7       77.63       72.48      5.85 o 
   1   8   7      473.87      447.75     10.28 o 
   2   8   7       28.05       21.81      3.19 o 
   3   8   7       14.95        7.93      2.33 o 
   4   8   7      128.67      113.97      6.03 o 
   5   8   7       99.17      113.75      6.22 o 
   6   8   7        6.09        2.20      2.64 o 
   7   8   7       32.97       31.99      6.50 o 
   8   8   7       12.10       17.36      4.74 o 
  -9   9   7        0.69        4.58      7.17 o 
  -8   9   7       15.71       13.23      4.68 o 
  -7   9   7        4.24        7.14      3.05 o 
  -6   9   7        0.11       -2.30      2.51 o 
  -5   9   7       49.18       42.39      6.34 o 
  -4   9   7        6.35        2.02      2.47 o 
  -3   9   7       60.95       64.10      5.69 o 
  -2   9   7      176.20      164.76      7.93 o 
  -1   9   7       52.94       53.04      9.37 o 
   0   9   7       15.24       11.30      3.12 o 
   1   9   7      203.95      208.69      7.18 o 
   2   9   7      288.95      319.80     11.02 o 
   3   9   7       41.18       50.58      4.43 o 
   4   9   7       75.80       70.04      7.28 o 
   5   9   7       92.61      108.36      5.49 o 
   6   9   7        0.43        1.23      3.30 o 
   7   9   7      101.69      114.37      7.21 o 
  -8  10   7        1.89       -2.76      3.90 o 
  -7  10   7       66.27       88.58      6.12 o 
  -6  10   7        6.64       11.91      3.84 o 
  -5  10   7       35.01       29.20      4.59 o 
  -4  10   7        4.98       -0.55      2.75 o 
  -3  10   7      107.24      111.70      7.14 o 
  -2  10   7        0.23        1.26      3.03 o 
  -1  10   7      126.76      130.89      7.37 o 
   0  10   7        1.39        5.40      2.75 o 
   1  10   7        2.74        2.44      4.96 o 
   2  10   7       62.75       57.94      4.75 o 
   3  10   7      126.18      140.83      6.68 o 
   4  10   7       23.50       21.19      3.79 o 
   5  10   7        0.53        2.54      2.64 o 
   6  10   7       21.54       31.28      5.41 o 
  -7  11   7       20.16       16.17      3.80 o 
  -6  11   7       19.69       10.47      3.97 o 
  -5  11   7        5.50        1.95      3.16 o 
  -4  11   7        1.00       -2.09      2.48 o 
  -3  11   7        1.08       -2.05      4.96 o 
  -2  11   7      125.88      133.07      7.93 o 
  -1  11   7       10.09       11.38      3.84 o 
   0  11   7        0.57       -1.06      2.34 o 
   1  11   7      140.20      152.60      8.37 o 
   2  11   7        2.50       -2.06      2.90 o 
   3  11   7       53.56       46.86      4.77 o 
   4  11   7      155.53      162.41      7.62 o 
   5  11   7        0.04        2.06      2.83 o 
  -6  12   7        0.69       -2.20      3.44 o 
  -5  12   7       14.50       16.79      4.63 o 
  -4  12   7        2.91        1.01      3.30 o 
  -3  12   7       14.08        8.09      3.57 o 
  -2  12   7       23.94       15.93      4.23 o 
  -1  12   7       47.98       45.69      7.44 o 
   0  12   7        1.83        1.49      3.16 o 
   1  12   7        2.29        3.31      3.86 o 
   2  12   7        1.29       -0.65      6.34 o 
   3  12   7       35.57       36.46      4.44 o 
   4  12   7        5.92        1.61      5.08 o 
  -4  13   7        4.40        4.18      3.57 o 
  -3  13   7        0.33       -2.24      3.05 o 
  -2  13   7       10.22        9.92      3.67 o 
  -1  13   7        7.86       -0.28      2.84 o 
   0  13   7        0.23       -2.63      3.58 o 
   1  13   7      109.93      122.42     13.50 o 
   2  13   7       80.47       91.50      7.41 o 
 -11   0   8       23.00       21.50      7.72 o 
 -10   0   8       46.76       41.34      8.27 o 
  -9   0   8        1.51       -0.55      3.86 o 
  -8   0   8       23.66        6.06      4.96 o 
  -7   0   8      170.95      165.36     11.58 o 
  -6   0   8        4.50        1.10      3.31 o 
  -5   0   8        9.24       11.58      4.41 o 
  -4   0   8      120.40      136.70      9.37 o 
  -3   0   8      211.80      225.49      8.18 o 
  -2   0   8      136.64      139.16      5.30 o 
  -1   0   8       37.65       28.70      3.69 o 
   0   0   8        7.23       14.20      3.31 o 
   1   0   8       47.24       45.00      4.23 o 
   2   0   8      411.49      358.28     15.98 o 
   3   0   8        3.61       -2.76      2.76 o 
   4   0   8       26.31       24.80      6.06 o 
   5   0   8        0.14        1.10      3.86 o 
   7   0   8        1.40        9.37      5.51 o 
   8   0   8       27.08       38.03      8.82 o 
   9   0   8       29.67       35.28      8.27 o 
 -11   1   8        0.03       -2.93      3.69 o 
 -10   1   8       17.94       16.99      4.47 o 
  -9   1   8       15.88       18.61      5.51 o 
  -8   1   8        8.18        7.92      3.69 o 
  -7   1   8       12.97        3.78      2.90 o 
  -6   1   8        9.00       12.58      3.30 o 
  -5   1   8      130.64      141.97      9.09 o 
  -4   1   8       20.71       19.16      3.58 o 
  -3   1   8      327.19      319.15      6.79 o 
  -2   1   8       96.77      107.15      3.69 o 
  -1   1   8      180.87      161.96      4.96 o 
   0   1   8       62.94       63.02      3.44 o 
   1   1   8      724.90      702.03     12.07 o 
   2   1   8      110.23      124.60      6.75 o 
   3   1   8       11.29        5.79      3.12 o 
   4   1   8       13.54       10.91      3.69 o 
   5   1   8        5.34       10.68      3.69 o 
   6   1   8        0.01       -1.62      2.90 o 
   7   1   8       15.43       13.13      4.23 o 
   8   1   8        2.39       -1.07      3.58 o 
 -10   2   8        1.35       -3.86      2.73 o 
  -9   2   8       16.04       12.68      4.29 o 
  -8   2   8       13.02        7.72      3.51 o 
  -7   2   8       22.74       18.21      3.90 o 
  -6   2   8       82.43       87.09     10.20 o 
  -5   2   8       17.75       21.02      3.69 o 
  -4   2   8        9.59        3.12      1.91 o 
  -3   2   8       58.61       56.82      3.89 o 
  -2   2   8       63.04       65.78      5.25 o 
  -1   2   8        6.99        3.97      1.94 o 
   0   2   8       14.36        6.93      2.54 o 
   1   2   8       54.21       52.18      3.92 o 
   2   2   8       27.68       21.11      3.15 o 
   3   2   8      115.67      100.30      5.19 o 
   4   2   8        3.16        1.50      4.96 o 
   5   2   8       29.15       34.76      5.46 o 
   6   2   8       71.16       58.10      6.42 o 
   7   2   8        5.49        8.66      3.97 o 
   8   2   8       60.85       34.17      7.72 o 
 -10   3   8       18.16       14.31      4.63 o 
  -9   3   8        3.10       -1.96      4.69 o 
  -8   3   8       41.84       43.03      5.64 o 
  -7   3   8        0.19        0.00      2.73 o 
  -6   3   8       26.45       24.37      3.47 o 
  -5   3   8       23.67       22.87      3.96 o 
  -4   3   8       80.16       88.83      4.78 o 
  -3   3   8       12.77       13.96      3.08 o 
  -2   3   8       14.21       11.64      2.32 o 
  -1   3   8      138.37      126.77      5.19 o 
   0   3   8        3.56        3.25      2.20 o 
   1   3   8      147.70      152.60      7.00 o 
   2   3   8      406.92      393.36     12.13 o 
   3   3   8       88.90       87.83      5.03 o 
   4   3   8       71.62       61.70      6.03 o 
   5   3   8       45.16       51.59     11.58 o 
   6   3   8       19.25       20.03      6.06 o 
   7   3   8      114.93      114.16      8.55 o 
   8   3   8        2.70        4.35      3.84 o 
 -10   4   8        0.41       -1.96      5.24 o 
  -9   4   8       10.76        3.86      4.96 o 
  -8   4   8        0.46       -2.13      2.90 o 
  -7   4   8        5.90        1.33      2.43 o 
  -6   4   8       10.08       14.49      3.06 o 
  -5   4   8       11.38       12.25      3.86 o 
  -4   4   8       87.31       91.16      4.86 o 
  -3   4   8      468.32      500.96     12.95 o 
  -2   4   8        0.06       -0.10      2.12 o 
  -1   4   8      117.76      103.67      9.65 o 
   0   4   8        0.63       -0.38      1.78 o 
   1   4   8      349.93      346.87      8.88 o 
   2   4   8        0.14       -2.48      1.78 o 
   3   4   8        2.85        1.01      2.18 o 
   4   4   8       35.77       35.42      3.97 o 
   5   4   8       56.54       54.31      6.06 o 
   6   4   8       88.61       68.06      6.81 o 
   7   4   8        4.33        0.22      3.03 o 
   8   4   8       49.11       51.04      7.17 o 
 -10   5   8       12.57        8.64      3.50 o 
  -9   5   8       27.85       33.64      4.53 o 
  -8   5   8        9.67       11.71      3.28 o 
  -7   5   8        3.25        2.81      2.43 o 
  -6   5   8      166.62      178.71     12.95 o 
  -5   5   8       41.23       50.57      4.13 o 
  -4   5   8       40.93       41.42      7.94 o 
  -3   5   8      397.83      404.16     11.77 o 
  -2   5   8      533.72      565.54     14.88 o 
  -1   5   8      400.06      394.20     17.64 o 
   0   5   8      120.18      113.10      5.58 o 
   1   5   8      526.10      551.65     13.83 o 
   2   5   8       22.83       23.50      6.97 o 
   3   5   8       47.24       40.94      4.11 o 
   4   5   8        1.64       -0.24      2.24 o 
   5   5   8      183.10      192.01      8.86 o 
   6   5   8       13.23       13.88      4.23 o 
   7   5   8        0.88        0.24      3.86 o 
   8   5   8       10.09        5.71      4.23 o 
  -9   6   8       11.71       15.95      3.79 o 
  -8   6   8       29.12       33.50     11.58 o 
  -7   6   8       51.21       66.98      7.02 o 
  -6   6   8      186.52      189.66      9.93 o 
  -5   6   8      411.97      435.57     12.83 o 
  -4   6   8       37.94       35.04      4.49 o 
  -3   6   8      840.63      826.87     17.18 o 
  -2   6   8      342.08      365.31     11.45 o 
  -1   6   8        1.05        0.35      2.12 o 
   0   6   8        1.31        0.73      2.24 o 
   1   6   8        5.93        3.28      2.47 o 
   2   6   8       33.62       37.39      6.65 o 
   3   6   8        0.55       -2.03      2.10 o 
   4   6   8       43.98       53.30      4.61 o 
   5   6   8       52.80       63.47      7.56 o 
   6   6   8        5.15        0.05      2.24 o 
   7   6   8        0.00       -3.96      3.05 o 
  -9   7   8        0.07        0.15      3.69 o 
  -8   7   8        1.72        4.90      3.69 o 
  -7   7   8        0.77        2.48      3.51 o 
  -6   7   8       12.22       16.58      4.37 o 
  -5   7   8       56.84       63.07      4.78 o 
  -4   7   8        0.13        2.48      2.34 o 
  -3   7   8       40.09       35.45      4.49 o 
  -2   7   8      444.65      445.67     12.79 o 
  -1   7   8       36.51       45.69     11.85 o 
   0   7   8        0.86        2.56      2.12 o 
   1   7   8      160.10      161.60      6.57 o 
   2   7   8       47.17       48.06      4.43 o 
   3   7   8       16.32       18.78      3.91 o 
   4   7   8        4.56       -1.43      2.18 o 
   5   7   8       16.92       14.94      3.47 o 
   6   7   8        0.49        1.59      2.64 o 
   7   7   8       13.79       15.98      4.68 o 
  -8   8   8        0.90        1.29      5.79 o 
  -7   8   8       19.02       13.06      5.51 o 
  -6   8   8       31.24       39.06      4.46 o 
  -5   8   8       96.88       97.00      6.73 o 
  -4   8   8      106.49      103.65      7.14 o 
  -3   8   8        8.16        5.51      3.31 o 
  -2   8   8      216.75      236.94      9.65 o 
  -1   8   8       83.74       87.49     15.16 o 
   0   8   8      211.92      218.94      9.54 o 
   1   8   8      225.98      234.73      9.72 o 
   2   8   8       87.18       93.85      9.52 o 
   3   8   8        5.02        6.47      2.38 o 
   4   8   8      315.73      340.71     10.01 o 
   5   8   8      108.47      129.41      8.32 o 
   6   8   8        0.38        1.21      2.57 o 
  -7   9   8        0.74        1.10      3.51 o 
  -6   9   8        4.25        4.37      2.62 o 
  -5   9   8       13.66        8.01      4.13 o 
  -4   9   8       21.60       17.28      4.23 o 
  -3   9   8       19.93       17.31      6.61 o 
  -2   9   8        1.94       -0.21      2.51 o 
  -1   9   8       66.74       62.23      6.89 o 
   0   9   8        2.62        2.76      2.73 o 
   1   9   8       14.25       17.22      3.84 o 
   2   9   8        1.28        0.28      2.27 o 
   3   9   8       13.44       14.49      3.38 o 
   4   9   8      109.26      128.44      6.88 o 
   5   9   8       35.14       33.16      3.82 o 
  -6  10   8       14.73       14.33      3.50 o 
  -5  10   8        1.28        0.28      2.84 o 
  -4  10   8       29.07       18.39      4.23 o 
  -3  10   8        7.06        5.90      3.16 o 
  -2  10   8        0.38       -2.63      2.34 o 
  -1  10   8       11.58       13.58      3.69 o 
   0  10   8       10.01       12.30      8.54 o 
   1  10   8       52.38       55.21      9.92 o 
   2  10   8       46.37       42.47      5.85 o 
   3  10   8       11.01       16.45      3.65 o 
   4  10   8        3.97        1.02      2.83 o 
  -5  11   8       14.26       18.56      4.63 o 
  -4  11   8        2.76        9.48      4.96 o 
  -3  11   8        0.39       -1.65      2.75 o 
  -2  11   8        4.42        3.43      3.26 o 
  -1  11   8       16.14       18.56      5.79 o 
   0  11   8       30.42       29.88      4.77 o 
   1  11   8        1.75        1.62      3.05 o 
   2  11   8        0.41       -4.48      3.05 o 
   3  11   8       23.09       28.59      6.61 o 
  -3  12   8        2.75       -0.28      3.05 o 
  -2  12   8      268.81      310.18     12.40 o 
  -1  12   8        9.98       13.20      4.37 o 
   0  12   8       49.04       53.26      6.20 o 
   1  12   8       12.79       10.47      6.06 o 
  -9   1   9        4.37       -1.38      3.12 o 
  -8   1   9        7.41        2.37      3.16 o 
  -7   1   9       24.92       29.73      8.27 o 
  -6   1   9        0.23        0.88      2.90 o 
  -5   1   9       16.73       17.35      3.06 o 
  -4   1   9        7.48        7.06      2.90 o 
  -3   1   9        5.10        2.38      2.10 o 
  -2   1   9       60.19       56.14      4.24 o 
  -1   1   9      245.48      258.31      6.61 o 
   0   1   9       58.77       61.23      4.34 o 
   1   1   9       32.20       33.08      4.68 o 
   2   1   9       16.49       15.16      3.90 o 
   3   1   9       15.90       23.47      4.47 o 
   4   1   9       19.00       17.96      4.47 o 
   5   1   9        6.81        3.51      3.69 o 
   6   1   9       82.29       80.48     11.58 o 
   7   1   9       18.39       19.77      6.06 o 
  -9   2   9        6.82        6.17      4.08 o 
  -8   2   9       53.74       62.10      7.99 o 
  -7   2   9        7.34        7.63      3.69 o 
  -6   2   9      144.87      146.92      6.67 o 
  -5   2   9        8.09        5.34      3.58 o 
  -4   2   9       98.62      112.93     11.02 o 
  -3   2   9       31.74       38.31      4.68 o 
  -2   2   9      318.98      346.35     11.06 o 
  -1   2   9      134.98      146.07      7.59 o 
   0   2   9        0.45        1.01      2.00 o 
   1   2   9        9.82        3.57      2.40 o 
   2   2   9        3.08        2.39      2.90 o 
   3   2   9        0.29       -0.10      3.05 o 
   4   2   9       79.24       65.60      7.72 o 
   5   2   9        0.15       -1.46      3.30 o 
   6   2   9        7.85       -2.88      6.06 o 
   7   2   9       48.97       63.55      7.41 o 
  -9   3   9       17.03       12.22      4.47 o 
  -8   3   9        8.73       13.78      3.90 o 
  -7   3   9        0.10        2.14      2.51 o 
  -6   3   9       27.73       28.38      4.69 o 
  -5   3   9       44.82       53.47      5.85 o 
  -4   3   9       20.06       16.81      4.69 o 
  -3   3   9        1.62        3.10      1.86 o 
  -2   3   9      337.20      326.24     11.68 o 
  -1   3   9       40.74       41.46      4.86 o 
   0   3   9        0.03        2.06      2.10 o 
   1   3   9        8.57        7.21      2.57 o 
   2   3   9      188.74      195.33      7.18 o 
   3   3   9      435.71      432.81     13.83 o 
   4   3   9       34.46       19.60      4.68 o 
   5   3   9      121.67      129.53     12.68 o 
   6   3   9       48.97       54.59      7.02 o 
   7   3   9       33.84       49.61      6.98 o 
  -9   4   9       22.96       20.72      4.02 o 
  -8   4   9        1.72        2.76      3.44 o 
  -7   4   9        0.84        0.24      2.65 o 
  -6   4   9       85.73       98.11      7.59 o 
  -5   4   9      100.44      102.76     12.68 o 
  -4   4   9        4.62        2.76      2.73 o 
  -3   4   9       21.63       14.20      2.90 o 
  -2   4   9       83.27       93.97      8.82 o 
  -1   4   9       77.09       68.48      5.85 o 
   0   4   9       30.20       27.69      4.47 o 
   1   4   9        0.11       -2.62      2.00 o 
   2   4   9        6.15        3.39      3.62 o 
   3   4   9        5.16        2.95      2.64 o 
   4   4   9       54.31       58.92      6.42 o 
   5   4   9       70.14       65.29      7.20 o 
   6   4   9       15.23        7.08      3.84 o 
  -8   5   9      105.19      112.34     17.64 o 
  -7   5   9       11.83        5.38      3.30 o 
  -6   5   9      267.53      245.02     28.11 o 
  -5   5   9       31.54       45.42      5.64 o 
  -4   5   9       77.68       71.56      4.78 o 
  -3   5   9       14.38        9.85      3.05 o 
  -2   5   9      156.31      157.99     10.47 o 
  -1   5   9        6.24        1.99      3.31 o 
   0   5   9        2.90        2.52      2.65 o 
   1   5   9       72.83       78.48      5.19 o 
   2   5   9        0.75        1.03      2.43 o 
   3   5   9        0.00       -0.62      2.39 o 
   4   5   9        0.16        1.62      2.67 o 
   5   5   9       21.55       16.54      5.07 o 
   6   5   9        0.11        0.26      3.30 o 
  -8   6   9        0.79        3.31      3.90 o 
  -7   6   9        0.18        1.60      3.69 o 
  -6   6   9       51.89       52.87      6.42 o 
  -5   6   9       11.93       16.72      6.34 o 
  -4   6   9      159.00      160.46      6.71 o 
  -3   6   9        0.07        0.55      2.34 o 
  -2   6   9       25.65       21.86      4.69 o 
  -1   6   9       34.16       32.88      4.63 o 
   0   6   9       38.23       48.96      5.25 o 
   1   6   9       29.82       30.35      5.07 o 
   2   6   9      198.11      212.32     13.41 o 
   3   6   9        1.59        1.63      2.67 o 
   4   6   9        9.49       11.89      3.28 o 
   5   6   9       47.00       45.96     11.85 o 
   6   6   9       44.15       35.75      6.03 o 
  -7   7   9        0.59        1.19      5.79 o 
  -6   7   9      119.50      117.42      8.96 o 
  -5   7   9        0.86        3.15      3.30 o 
  -4   7   9        5.17        3.23      3.03 o 
  -3   7   9        6.88        7.72      3.05 o 
  -2   7   9       50.83       50.64      5.41 o 
  -1   7   9       10.01        4.63      4.41 o 
   0   7   9        1.78        0.64      2.51 o 
   1   7   9       30.70       27.74      4.68 o 
   2   7   9        4.54        3.84      2.35 o 
   3   7   9       24.16        8.62      3.47 o 
   4   7   9       16.51       16.98      3.79 o 
   5   7   9        3.28        4.63      3.15 o 
  -7   8   9       11.62       13.60      4.77 o 
  -6   8   9       32.31       28.66      5.64 o 
  -5   8   9       55.75       55.01      5.17 o 
  -4   8   9        0.16       -3.31      2.65 o 
  -3   8   9        1.05        3.82      2.90 o 
  -2   8   9      112.64      115.70      7.53 o 
  -1   8   9        1.35        3.67      6.89 o 
   0   8   9        8.44       10.75      3.51 o 
   1   8   9       12.12       12.97      4.69 o 
   2   8   9        0.67        3.01      4.41 o 
   3   8   9        5.68        4.62      2.50 o 
   4   8   9       26.75       39.27      4.64 o 
  -6   9   9        0.40       -2.02      3.44 o 
  -5   9   9       71.77       74.66      6.61 o 
  -4   9   9        0.26        1.21      3.05 o 
  -3   9   9       16.83       17.25      4.41 o 
  -2   9   9        6.58        3.24      3.16 o 
  -1   9   9       38.90       43.32      5.41 o 
   0   9   9        5.53        5.07      2.90 o 
   1   9   9       64.75       53.99      6.03 o 
   2   9   9       83.48      102.87      7.99 o 
   3   9   9       57.04       74.09     13.78 o 
  -4  10   9       32.89       34.23      5.41 o 
  -3  10   9        0.11       -2.20      3.31 o 
  -2  10   9        1.18        0.77      2.75 o 
  -1  10   9       26.88       24.96      5.24 o 
   0  10   9       32.62       42.39      8.27 o 
   1  10   9       62.96       56.30      6.20 o 
   2  10   9       58.98       67.25      9.92 o 
  -8   0  10        7.33        9.92      6.06 o 
  -7   0  10       40.17       36.38      8.27 o 
  -6   0  10        5.88       12.68      6.06 o 
  -5   0  10      173.43      181.35     13.23 o 
  -4   0  10      294.61      314.19     15.98 o 
  -3   0  10      118.81      123.47     11.02 o 
  -2   0  10        8.12       12.68      4.96 o 
   0   0  10        1.83       10.47      5.51 o 
   1   0  10      131.25      120.16     11.02 o 
   2   0  10        5.45        2.20      4.41 o 
   3   0  10      322.05      324.11     18.19 o 
   4   0  10        0.44        3.86      5.51 o 
   5   0  10       34.15       28.11      8.27 o 
  -8   1  10        4.75       -0.80      4.69 o 
  -7   1  10        2.25        5.51      4.96 o 
  -6   1  10        0.75        1.10      2.73 o 
  -5   1  10       10.46       16.12      4.69 o 
  -4   1  10       41.03       47.91     10.20 o 
  -3   1  10       23.44       34.94      6.61 o 
  -2   1  10       20.41       11.35      3.30 o 
  -1   1  10       12.48        9.18      5.79 o 
   0   1  10        4.81        2.89      3.30 o 
   1   1  10       30.47       29.22      5.07 o 
   2   1  10       16.08       14.50      4.47 o 
   3   1  10        5.36        3.06      4.69 o 
   4   1  10       36.35       48.78      6.63 o 
   5   1  10        4.06        6.61      5.79 o 
  -8   2  10        0.67        3.44      3.30 o 
  -7   2  10        1.27        1.72      3.30 o 
  -6   2  10        2.32        1.07      2.90 o 
  -5   2  10       31.73       33.47      5.25 o 
  -4   2  10        1.95        0.59      2.51 o 
  -3   2  10        7.79       -0.38      2.51 o 
  -2   2  10        4.61        1.65      3.86 o 
  -1   2  10       73.56       81.89      6.89 o 
   0   2  10      129.23      123.60      7.53 o 
   1   2  10       36.01       23.52      5.02 o 
   2   2  10        3.49        1.10      3.30 o 
   3   2  10        2.88        3.83      3.69 o 
   4   2  10        1.42        1.38      3.51 o 
   5   2  10       56.81       66.27     14.33 o 
  -7   3  10       22.83       17.06      4.63 o 
  -6   3  10       21.65       22.35      4.68 o 
  -5   3  10        2.87        1.10      2.90 o 
  -4   3  10        7.28        7.10      5.51 o 
  -3   3  10        0.85       -2.29      2.51 o 
  -2   3  10       17.13       10.80      3.30 o 
  -1   3  10       12.60        9.72      3.69 o 
   0   3  10       77.30       63.95      6.61 o 
   1   3  10       25.81       30.29      4.06 o 
   2   3  10      103.84       90.95     11.85 o 
   3   3  10        0.12        0.39      3.84 o 
   4   3  10      156.10      144.40      9.54 o 
   5   3  10        5.92        7.72      4.47 o 
  -7   4  10       18.61       16.13      4.47 o 
  -6   4  10        9.19       12.48      4.23 o 
  -5   4  10      139.40      132.22     13.50 o 
  -4   4  10        4.76        4.38      3.30 o 
  -3   4  10        0.01        2.06      2.90 o 
  -2   4  10        4.88        5.62      6.34 o 
  -1   4  10       18.93       25.97      3.70 o 
   0   4  10      117.78      122.72     10.47 o 
   1   4  10       12.14        3.25      7.72 o 
   2   4  10       30.60       30.06      5.40 o 
   3   4  10       18.07       28.41      5.46 o 
   4   4  10        6.03        3.58      4.29 o 
   5   4  10       14.71        2.76      5.51 o 
  -7   5  10        1.42       -2.76      3.31 o 
  -6   5  10        5.68        8.13      3.84 o 
  -5   5  10       14.10       26.91      5.02 o 
  -4   5  10       82.03      107.21     10.20 o 
  -3   5  10        5.10        7.17      2.60 o 
  -2   5  10       30.20       35.27      4.86 o 
  -1   5  10        0.12        4.34      3.05 o 
   0   5  10        1.19        2.20      2.86 o 
   1   5  10        4.05        3.45      3.69 o 
   2   5  10        3.94        2.66      2.90 o 
   3   5  10        4.14        2.67      3.84 o 
   4   5  10       21.89       18.01      5.17 o 
  -6   6  10        6.33        1.82      3.30 o 
  -5   6  10      125.49      125.24      8.94 o 
  -4   6  10       52.52       66.57      6.98 o 
  -3   6  10        0.01       -2.07      2.24 o 
  -2   6  10        2.08        1.65      2.73 o 
  -1   6  10       12.09       14.52      3.90 o 
   0   6  10       37.03       40.49      5.25 o 
   1   6  10        7.14        8.42      6.53 o 
   2   6  10        9.83        9.76      4.08 o 
   3   6  10       22.30       22.27      4.00 o 
  -5   7  10       12.50       14.23      4.23 o 
  -4   7  10        3.45        4.69      3.51 o 
  -3   7  10       16.55       27.98      4.77 o 
  -2   7  10        0.61        1.32      2.75 o 
  -1   7  10       72.98       79.92     14.61 o 
   0   7  10        0.19        0.00      2.51 o 
   1   7  10        3.14       -0.77      2.75 o 
   2   7  10       75.22       76.60      5.71 o 
   3   7  10       43.56       49.06      8.27 o 
  -4   8  10        0.01       -0.83      3.58 o 
  -3   8  10       24.81       15.18      4.23 o 
  -2   8  10       20.07       14.82      7.99 o 
  -1   8  10        0.48       -4.92      4.13 o 
   0   8  10       18.05       16.94      4.13 o 
   1   8  10       93.57       96.78      7.77 o 
  -5   1  11        0.42        4.01      2.90 o 
  -4   1  11       16.57       21.50      4.29 o 
  -3   1  11       47.01       35.83      7.17 o 
  -2   1  11        5.79        2.76      4.41 o 
   0   1  11       41.68       48.51      9.37 o 
   1   1  11        1.54       -1.65      3.90 o 
   2   1  11        0.84       -2.48      3.90 o 
   3   1  11        0.75        4.12      4.47 o 
  -5   2  11        0.03       -1.65      2.76 o 
  -4   2  11        0.73        0.55      3.86 o 
  -3   2  11       11.84        4.41      4.41 o 
  -2   2  11       27.68       19.29      6.61 o 
  -1   2  11        4.82        0.00      4.41 o 
   0   2  11        4.36        4.41      6.06 o 
   1   2  11      169.31      214.97     15.98 o 
   2   2  11        0.43        1.55      7.99 o 
  -5   3  11       13.40        7.11      3.69 o 
  -4   3  11       31.44       33.07      7.72 o 
  -3   3  11       35.42       29.21      7.72 o 
  -2   3  11       14.98        3.86      4.96 o 
  -1   3  11        1.59        0.67      3.44 o 
   0   3  11       11.78       18.19      7.17 o 
   1   3  11       23.25       17.64      7.17 o 
   2   3  11       38.68       37.46      6.61 o 
  -4   4  11       11.03       12.28      4.08 o 
  -3   4  11       25.77       20.39      6.61 o 
  -2   4  11        1.68        1.65      3.86 o 
  -1   4  11       19.22       22.20      4.47 o 
   0   4  11        0.27       -4.34      3.30 o 
   1   4  11        8.98        8.27      6.61 o 
  -3   5  11        5.32       -0.49      7.44 o 
  -2   5  11        0.31       -1.03      3.03 o 
  -1   5  11        6.53        2.33      3.31 o 
   0   5  11        0.12       -4.41      4.96 o 
                                                 
